# Supplementary material for: Identification of tumor-associated antigens with multi-cancer therapeutic potential
Source: Front Immunol. 2026 Jun 5;17:1839980. doi: 10.3389/fimmu.2026.1839980 (PMC13279219; doi:10.3389/fimmu.2026.1839980)
Supplement: Supplementary file 2 [file Table2.xlsx]

## Sheet: Table S1
HLA	TCGA prevalence	TCGA counts	# of HLA-peptide pairs in IEDB
HLA-A*02:01	0.4146	3752/9050	12160
HLA-A*01:01	0.2427	2196/9050	4792
HLA-A*03:01	0.2318	2098/9050	7358
HLA-B*07:02	0.204	1846/9050	4642
HLA-A*24:02	0.1695	1534/9050	3280
HLA-B*08:01	0.1666	1508/9050	3538
HLA-B*44:02	0.1318	1193/9050	2318
HLA-A*11:01	0.1234	1117/9050	6399
HLA-B*35:01	0.1116	1010/9050	3211
HLA-B*51:01	0.1006	910/9050	2901

## Sheet: Table S2
Gene	TCGA cancer types with expression in tumor, negligible expression in normal	BLCA													BRCA													COAD													ESCA
		Values				Passes filters?				TAA Score					Values				Passes filters?				TAA Score					Values				Passes filters?				TAA Score					Values				Passes filters?				TAA Score
		log2FC	pAdj	Cancer median	Normal median	log2FC	pAdj	Cancer median	Normal median	TumorDelta	NormalDelta	# of GTEx tissue types with expression	GTExPenalty	TumorSpecificityScore	log2FC	pAdj	Cancer median	Normal median	log2FC	pAdj	Cancer median	Normal median	TumorDelta	NormalDelta	# of GTEx tissue types with expression	GTExPenalty	TumorSpecificityScore	log2FC	pAdj	Cancer median	Normal median	log2FC	pAdj	Cancer median	Normal median	TumorDelta	NormalDelta	# of GTEx tissue types with expression	GTExPenalty	TumorSpecificityScore	log2FC	pAdj	Cancer median	Normal median	log2FC	pAdj	Cancer median	Normal median	TumorDelta
ADAM2	KICH	1.66653	0.196646	-9.9658	-9.9658	X			X	0	0.4	0	1	0	0.133376	0.885429	-9.9658	-9.9658				X	0	0.4	0	1	0	0.950755	0.0459685	-9.9658	-9.9658		X		X	0	0.4	0	1	0	0.410295	0.819782	-9.9658	-9.9658				X	0
ADCYAP1	KICH	-3.519	1.48939e-06	-3.3828	-0.1665		X		X	0	0.4	0	1	0	-0.611215	0.0950813	-2.8262	-2.3147		X		X	0	0.4	0	1	0	-2.01327	1.47729e-05	-2.6349	-0.8863		X		X	0	0.4	0	1	0	-1.43187	0.171824	-2.9324	-0.6416		X		X	0
ALPG	UCEC	3.53269	0.00051147	-5.5735	-9.9658	X	X		X	0	0.4	0	1	0	0.685277	0.00139933	-9.9658	-9.9658		X		X	0	0.4	0	1	0	-2.10837	0.000100164	-2.9324	-0.6643		X		X	0	0.4	0	1	0	3.9309	0.013022	-4.035	-9.9658	X	X		X	0
AMTN	HNSC	2.60011	0.0714113	-4.4508	-9.9658	X	X		X	0	0.4	0	1	0	0.286392	0.723477	-5.0116	-5.0116				X	0	0.4	0	1	0	0.6141	0.112596	-9.9658	-9.9658		X		X	0	0.4	0	1	0	2.93735	0.132021	-1.55465	-3.458	X	X		X	0
ATAD5	COAD,ESCA,LUSC,STAD	1.84925	2.13545e-13	0.3231	-1.5951	X	X		X	0	0.4	0	1	0	0.936818	4.01542e-19	-0.1031	-0.8599		X		X	0	0.4	0	1	0	1.50212	4.0703e-28	0.4125	-1.0862	X	X	X	X	0.0115949	0.4	0	1	0.0100161	2.18927	2.46619e-13	1.3539	-0.8339	X	X	X	X	0.952995
AUNIP	BLCA,BRCA,COAD,ESCA,HNSC,LUSC,READ,STAD,UCEC	2.62492	7.19012e-20	1.5612	-1.5951	X	X	X	X	1.16029	0.4	0	1	1.14944	2.00516	1.03962e-57	0.679	-1.3548	X	X	X	X	0.278095	0.4	0	1	0.290483	2.33348	1.31681e-50	1.4652	-0.8599	X	X	X	X	1.06429	0.4	0	1	0.995233	2.70236	1.69574e-15	1.1316	-1.5951	X	X	X	X	0.730695
BEND3	COAD,ESCA,LUSC,PRAD,READ,STAD,UCEC	1.00789	5.13563e-06	0.1388	-0.9971	X	X		X	0	0.4	0	1	0	0.68505	8.17644e-11	0.2277	-0.2498		X		X	0	0.4	0	1	0	0.808577	3.09419e-18	1.0642	0.3685		X	X	X	0.663295	0.0315	0	1	0.0241696	0.849905	0.00170259	1.0293	-0.1993		X	X	X	0.628395
BEND4	PRAD	-1.98893	0.00826969	-6.5064	-4.2934		X		X	0	0.4	0	1	0	-1.03927	0.000227699	-6.5064	-5.5735		X		X	0	0.4	0	1	0	-3.29749	5.38935e-16	-6.5064	-3.458		X		X	0	0.4	0	1	0	-0.929195	0.52752	-5.5735	-4.6082				X	0
BRCA2	BLCA,BRCA,COAD,ESCA,HNSC,LUSC,READ,STAD	2.17834	1.1873e-10	0.8164	-1.1172	X	X	X	X	0.415495	0.4	0	1	0.445765	1.28359	3.9653e-23	0.7536	-0.4131	X	X	X	X	0.352695	0.4	0	1	0.240114	2.1717	2.23103e-42	1.5415	-0.5543	X	X	X	X	1.14059	0.4	0	1	0.993358	2.64765	5.506e-15	1.949	-1.1811	X	X	X	X	1.54809
BRIP1	BLCA,BRCA,COAD,ESCA,HNSC,LUSC,READ,STAD,UCEC	2.72919	1.26766e-19	0.9076	-1.9379	X	X	X	X	0.506695	0.4	0	1	0.635194	2.00629	7.37761e-49	0.5617	-1.3548	X	X	X	X	0.160795	0.4	0	1	0.175097	1.42337	1.79531e-28	0.9789	-0.4921	X	X	X	X	0.577995	0.4	0	1	0.410428	2.7149	6.63538e-16	1.4228	-1.4305	X	X	X	X	1.02189
C7orf57	KICH	1.00725	0.300384	-4.035	-5.0116	X			X	0	0.4	0	1	0	0.146415	0.841042	-5.5735	-5.5735				X	0	0.4	0	1	0	0.0225435	1	-5.5735	-5.5735				X	0	0.4	0	1	0	2.54974	0.000130986	-2.6349	-5.0116	X	X		X	0
CENPE	BLCA,BRCA,COAD,ESCA,HNSC,LUSC,READ,STAD,UCEC	2.23546	1.0477e-14	1.51145	-0.8599	X	X	X	X	1.11054	0.4	0	1	0.994963	2.26732	1.89683e-62	0.9716	-1.3921	X	X	X	X	0.570695	0.4	0	1	0.601772	1.73851	1.71826e-32	1.3901	-0.3566	X	X	X	X	0.989195	0.4	0	1	0.755219	2.78585	1.41968e-16	2.103	-0.6873	X	X	X	X	1.70209
CENPI	BLCA,BRCA,COAD,ESCA,HNSC,LUAD,LUSC,READ,STAD,UCEC	2.43802	3.43584e-14	1.2875	-1.3183	X	X	X	X	0.886595	0.4	0	1	0.898878	1.89351	7.19767e-47	0.9456	-1.0559	X	X	X	X	0.544695	0.4	0	1	0.498307	1.83866	3.79084e-38	1.692	-0.1504	X	X	X	X	1.29109	0.4	0	1	0.963142	3.01075	1.5693e-17	1.55875	-1.4699	X	X	X	X	1.15784
CILP2	BRCA,LUAD,LUSC,THCA	1.28203	0.0286659	0.1388	-0.8084	X	X		X	0	0.4	0	1	0	2.92934	6.3597e-64	1.2934	-1.5522	X	X	X	X	0.892495	0.4	0	1	1.03264	1.91452	3.41742e-08	-2.1779	-4.035	X	X		X	0	0.4	0	1	0	2.88699	5.50226e-06	-1.4502	-4.2934	X	X		X	0
CNGB1	HNSC	4.02371	9.56724e-08	-1.4502	-5.5735	X	X		X	0	0.4	0	1	0	-1.17715	0.000747487	-6.5064	-5.0116		X		X	0	0.4	0	1	0	-4.93304	2.90142e-23	-6.5064	-2.2447		X		X	0	0.4	0	1	0	3.56055	0.00583908	-2.5479	-6.5064	X	X		X	0
CNTNAP5	KICH	-0.986949	0.302546	-9.9658	-6.5064				X	0	0.4	0	1	0	-0.212087	0.508419	-9.9658	-9.9658				X	0	0.4	0	1	0	-1.52861	0.000143016	-9.9658	-6.5064		X		X	0	0.4	0	1	0	0.620645	0.819545	-9.9658	-9.9658				X	0
COL10A1	BLCA,BRCA,COAD,ESCA,HNSC,LUAD,LUSC,PRAD,READ,STAD	5.35302	1.28796e-07	1.2576	-4.6082	X	X	X	X	0.856695	0.4	0	1	1.50302	7.35344	4.61438e-151	5.68355	-2.2447	X	X	X	X	5.28264	0.4	0	1	4.04773	8.14896	1.6388e-41	2.9674	-5.0116	X	X	X	X	2.56649	0.4	0	1	3.22739	6.00241	7.56955e-10	2.1476	-3.816	X	X	X	X	1.74669
CSAG3	BLCA,HNSC	3.77611	0.00495362	0.44995	-2.2447	X	X	X	X	0.0490449	0.4	0	1	0.103101	3.07433	3.53757e-10	-3.458	-9.9658	X	X		X	0	0.4	0	1	0	0.281213	0.883483	-9.9658	-9.9658				X	0	0.4	0	1	0	4.97105	0.00359113	-1.43265	-5.0116	X	X		X	0
CST2	BRCA,LUAD,PRAD,STAD	6.09419	1.55736e-10	-1.0862	-9.9658	X	X		X	0	0.4	0	1	0	5.36673	4.2044e-53	1.0433	-3.816	X	X	X	X	0.642395	0.4	0	1	1.25037	6.27614	3.32926e-29	-0.2845	-9.9658	X	X		X	0	0.4	0	1	0	3.38267	4.80575e-05	-0.462	-3.458	X	X		X	0
CT83	STAD	2.51991	0.113285	-9.9658	-9.9658	X	X		X	0	0.4	0	1	0	-0.382209	0.685337	-9.9658	-9.9658				X	0	0.4	0	1	0	0.942417	0.223146	-9.9658	-9.9658				X	0	0.4	0	1	0	3.76946	0.097497	-3.3828	-9.9658	X	X		X	0
DNAH5	LUAD,PRAD	0.991826	0.0678093	-1.4699	-2.3147		X		X	0	0.4	0	1	0	0.538941	0.00668289	-0.1828	-0.4719		X		X	0	0.4	0	1	0	3.45044	4.1095e-37	-2.0529	-5.0116	X	X		X	0	0.4	0	1	0	1.17982	0.101487	-1.5951	-2.6349	X	X		X	0
DRC7	KIRP	2.25973	0.00797345	-4.6082	-9.9658	X	X		X	0	0.4	0	1	0	1.1623	0.000227127	-4.035	-5.0116	X	X		X	0	0.4	0	1	0	0.18006	0.883483	-5.5735	-6.5064				X	0	0.4	0	1	0	2.26399	0.0262288	-5.0116	-9.9658	X	X		X	0
E2F7	COAD,ESCA,HNSC,LUSC,READ,STAD	2.44655	3.84132e-11	0.37405	-2.1779	X	X		X	0	0.4	0	1	0	2.74607	6.51169e-65	-0.5973	-3.0469	X	X		X	0	0.4	0	1	0	2.08443	2.37766e-39	0.4447	-1.5522	X	X	X	X	0.0437949	0.4	0	1	0.051741	3.93919	8.40168e-18	1.6397	-1.3548	X	X	X	X	1.23879
ELAVL2	KICH	0.381306	0.971905	-3.458	-4.035				X	0	0.4	0	1	0	1.46019	5.26122e-12	-1.3921	-2.6349	X	X		X	0	0.4	0	1	0	-1.42524	0.0128935	-3.458	-2.2447		X		X	0	0.4	0	1	0	-0.779396	0.661316	-4.6082	-3.6259				X	0
ELFN2	KIRP,PRAD	-0.539292	0.842245	-5.5735	-4.6082				X	0	0.4	0	1	0	0.723877	0.0254678	-5.0116	-5.5735		X		X	0	0.4	0	1	0	0.96458	0.0361167	-4.035	-5.0116		X		X	0	0.4	0	1	0	1.91444	0.0538402	-3.3076	-5.0116	X	X		X	0
ERCC6L	BLCA,BRCA,COAD,ESCA,HNSC,LUSC,READ,STAD,UCEC	2.83179	2.2873e-18	0.70135	-2.114	X	X	X	X	0.300445	0.4	0	1	0.422576	2.76217	4.56552e-91	0.4233	-2.3147	X	X	X	X	0.0223949	0.4	0	1	0.0352627	1.97058	2.03589e-32	1.0642	-0.9406	X	X	X	X	0.663295	0.4	0	1	0.606756	2.86469	8.81169e-17	0.9642	-1.7809	X	X	X	X	0.563295
FAM72C	BLCA,ESCA,HNSC,LUSC,STAD,UCEC	4.3855	1.05776e-23	1.15765	-2.3884	X	X	X	X	0.756745	0.4	0	1	1.21877	2.75178	1.83197e-26	-0.9971	-3.0469	X	X		X	0	0.4	0	1	0	1.46632	2.29099e-06	-0.4521	-1.5951	X	X		X	0	0.4	0	1	0	3.90096	5.91944e-15	0.84475	-2.6349	X	X	X	X	0.443845
FAM72D	BLCA,COAD,ESCA,HNSC,LUSC,READ,STAD,UCEC	3.66522	6.82185e-21	1.224	-1.8836	X	X	X	X	0.823095	0.4	0	1	1.14191	3.11996	4.42293e-59	-0.0574	-2.6349	X	X		X	0	0.4	0	1	0	2.12736	3.8561e-30	0.9862	-1.1488	X	X	X	X	0.585295	0.4	0	1	0.583088	3.32965	2.89097e-17	1.105	-1.7322	X	X	X	X	0.704095
FATE1	KIRC	0.425923	0.854494	-3.3076	-3.816				X	0	0.4	0	1	0	-0.161563	0.744286	-3.6259	-3.3076				X	0	0.4	0	1	0	0.740246	0.0814441	-3.0469	-3.6259		X		X	0	0.4	0	1	0	0.16346	1	-4.2934	-4.6082				X	0
FSIP1	BRCA	0.0906763	1	-2.3884	-2.3147				X	0	0.4	0	1	0	1.64194	2.52331e-08	1.6942	-0.5332	X	X	X	X	1.29329	0.4	0	1	0.88706	-1.01998	4.33858e-06	-2.8262	-1.5522		X		X	0	0.4	0	1	0	1.25694	0.0056435	-3.1714	-4.6082	X	X		X	0
GABRA3	LUSC	1.89977	0.0785553	0.3573	-0.8339	X	X		X	0	0.4	0	1	0	1.36542	0.0010475	-6.5064	-9.9658	X	X		X	0	0.4	0	1	0	-2.00034	0.000682195	-6.5064	-4.035		X		X	0	0.4	0	1	0	4.46391	0.000860828	-0.2671	-5.0116	X	X		X	0
GABRB2	THCA	-0.758797	0.612831	-6.5064	-5.5735				X	0	0.4	0	1	0	-0.302625	0.291144	-3.1714	-2.9324				X	0	0.4	0	1	0	-2.2955	1.85574e-05	-4.035	-1.9379		X		X	0	0.4	0	1	0	-1.89181	0.143528	-4.2934	-1.6394		X		X	0
GAST	HNSC	3.20783	0.00875298	-9.9658	-9.9658	X	X		X	0	0.4	0	1	0	-0.0679011	0.965352	-9.9658	-9.9658				X	0	0.4	0	1	0	4.40548	1.09386e-10	-3.6259	-9.9658	X	X		X	0	0.4	0	1	0	5.75912	0.000126529	-1.1488	-9.9658	X	X		X	0
GDF6	KIRC	-1.06502	0.232019	-2.9324	-2.0529				X	0	0.4	0	1	0	-0.536228	0.00734807	-3.0469	-2.5479		X		X	0	0.4	0	1	0	-2.03816	1.13797e-05	-4.6082	-2.7274		X		X	0	0.4	0	1	0	0.231673	1	-4.035	-4.6082				X	0
GPR137C	UCEC	0.89771	0.0578427	-1.6622	-2.6349		X		X	0	0.4	0	1	0	1.12159	1.06545e-21	-0.2498	-1.3548	X	X		X	0	0.4	0	1	0	0.272355	0.194845	-2.3884	-2.7274				X	0	0.4	0	1	0	1.11487	0.00766603	-1.7322	-2.7274	X	X		X	0
GPRC6A	KICH	0.0641052	1	-9.9658	-9.9658				X	0	0.4	0	1	0	-0.474955	0.000314835	-9.9658	-9.9658		X		X	0	0.4	0	1	0	1.47313	0.00790915	-6.5064	-9.9658	X	X		X	0	0.4	0	1	0	1.38235	0.193145	-9.9658	-9.9658	X			X	0
GRIN2D	BLCA,COAD,ESCA,READ,STAD	3.57746	2.16933e-09	1.09815	-3.458	X	X	X	X	0.697245	0.4	0	1	0.998374	1.63051	1.76387e-29	-1.2142	-2.6349	X	X		X	0	0.4	0	1	0	4.76685	8.92466e-63	2.8034	-2.3147	X	X	X	X	2.40249	0.4	0	1	2.48051	3.75593	4.94292e-08	2.5098	-3.1714	X	X	X	X	2.10889
GRM8	COAD,KIRC,KIRP,READ	-1.02099	0.169779	-2.6349	-1.2828		X		X	0	0.4	0	1	0	3.13827	1.08371e-71	-1.5105	-4.035	X	X		X	0	0.4	0	1	0	1.22896	0.00783833	1.8444	0.3907	X	X	X	X	1.44349	0.0093	0	1	0.0236077	0.955076	0.0718541	-1.9942	-2.5479		X		X	0
H2AC17	PRAD,UCEC	3.99875	1.53126e-09	-0.2498	-3.1714	X	X		X	0	0.4	0	1	0	5.08865	4.58985e-72	0.2522	-3.3076	X	X		X	0	0.4	0	1	0	0.323824	0.668984	-0.7346	-0.9132				X	0	0.4	0	1	0	4.00837	6.04088e-09	-0.2413	-4.2934	X	X		X	0
HASPIN	COAD,ESCA,HNSC,LUSC,READ,STAD,UCEC	2.86125	3.79965e-16	0.346	-1.8836	X	X		X	0	0.4	0	1	0	1.85637	1.95972e-45	-0.3383	-2.1779	X	X		X	0	0.4	0	1	0	1.34117	1.05639e-21	0.8726	-0.4131	X	X	X	X	0.471695	0.4	0	1	0.325442	2.97609	2.2579e-18	1.63275	-1.1488	X	X	X	X	1.23184
HS3ST4	PRAD	-3.17045	0.000187686	-6.5064	-2.3884		X		X	0	0.4	0	1	0	-5.4628	5.35261e-47	-5.5735	0.3573		X		X	0	0.0427	0	1	0	1.18125	0.0468011	-6.5064	-9.9658	X	X		X	0	0.4	0	1	0	-3.3099	0.0043382	-6.5064	-2.2447		X		X	0
HTR7	HNSC	-0.800136	0.541514	-1.3921	-0.0725				X	0	0.4	0	1	0	-0.637805	9.55187e-05	-2.3884	-1.7322		X		X	0	0.4	0	1	0	-3.14261	1.57141e-18	-4.2934	-1.4305		X		X	0	0.4	0	1	0	0.842679	0.620174	-2.114	-2.5479				X	0
KHDC1L	HNSC	0.320536	1	-3.816	-3.816				X	0	0.4	0	1	0	0.523769	0.290721	-4.6082	-4.6082				X	0	0.4	0	1	0	0.688991	0.355421	-9.9658	-9.9658				X	0	0.4	0	1	0	4.39821	0.000789121	-1.75655	-5.5735	X	X		X	0
KIF14	BLCA,COAD,ESCA,HNSC,LUSC,READ,STAD,UCEC	3.20246	1.13718e-19	0.7058	-3.0469	X	X	X	X	0.304895	0.4	0	1	0.475671	3.52674	1.19384e-92	0.2702	-3.458	X	X		X	0	0.4	0	1	0	2.23387	1.44311e-49	0.8568	-1.4699	X	X	X	X	0.455895	0.4	0	1	0.492996	3.81884	2.13349e-22	1.7053	-1.5522	X	X	X	X	1.30439
KIF18A	BLCA,BRCA,COAD,ESCA,HNSC,LUAD,LUSC,READ,STAD,UCEC	2.50549	9.02701e-15	1.1447	-1.7322	X	X	X	X	0.743795	0.4	0	1	0.80358	2.24319	8.44939e-64	0.9419	-1.1811	X	X	X	X	0.540995	0.4	0	1	0.570873	1.63516	5.60573e-37	1.5165	-0.0277	X	X	X	X	1.11559	0.4	0	1	0.790497	3.41796	7.52914e-22	2.2663	-0.7346	X	X	X	X	1.86539
KIF24	BRCA,COAD,ESCA,READ,STAD,UCEC	2.02103	3.10158e-13	-0.06495	-2.4659	X	X		X	0	0.4	0	1	0	1.53296	9.6474e-59	0.5069	-0.8084	X	X	X	X	0.105995	0.4	0	1	0.090846	1.26303	3.98028e-29	0.4761	-0.8084	X	X	X	X	0.0751949	0.4	0	1	0.0537915	1.77477	3.54682e-09	0.82045	-0.9406	X	X	X	X	0.419545
KISS1R	KIRC	2.87897	0.000642523	-3.6259	-5.5735	X	X		X	0	0.4	0	1	0	3.90414	6.14039e-29	-2.2447	-5.5735	X	X		X	0	0.4	0	1	0	1.93302	0.000118912	-4.2934	-5.5735	X	X		X	0	0.4	0	1	0	4.1382	2.05784e-06	-3.3076	-9.9658	X	X		X	0
KRT27	THCA	-2.0955	0.0313064	-5.5735	-3.458		X		X	0	0.4	0	1	0	-0.95792	0.00324978	-9.9658	-6.5064		X		X	0	0.4	0	1	0	-4.09608	1.19676e-19	-9.9658	-3.816		X		X	0	0.4	0	1	0	-0.179926	1	-9.9658	-9.9658				X	0
KRTAP5-8	KICH	-0.188566	1	-3.6259	-2.8262				X	0	0.4	0	1	0	0.802201	0.00891166	-4.6082	-5.5735		X		X	0	0.4	0	1	0	-0.474645	0.530689	-5.5735	-5.5735				X	0	0.4	0	1	0	0.841049	0.472562	-3.816	-4.2934				X	0
LGSN	LUAD	1.62473	0.200385	-9.9658	-9.9658	X			X	0	0.4	0	1	0	1.07263	0.000465749	-8.2361	-9.9658	X	X		X	0	0.4	0	1	0	-2.97904	2.42578e-08	-9.9658	-4.6082		X		X	0	0.4	0	1	0	0.0967944	1	-5.5735	-5.5735				X	0
LY6G6F-LY6G6D	COAD,READ	-4.09631	8.61495e-09	-9.9658	-3.458		X		X	0	0.4	0	1	0	-0.744673	0.00489087	-9.9658	-9.9658		X		X	0	0.4	0	1	0	5.07785	8.72564e-09	2.0638	-4.6082	X	X	X	X	1.66289	0.4	0	1	2.13013	1.16774	0.536514	-6.5064	-9.9658	X			X	0
MAGEA3	LUSC	4.22174	0.0226501	-1.1488	-5.5735	X	X		X	0	0.4	0	1	0	1.49608	0.00825462	-9.9658	-9.9658	X	X		X	0	0.4	0	1	0	2.94243	0.000734481	-9.9658	-9.9658	X	X		X	0	0.4	0	1	0	4.924	0.0233893	-3.25245	-6.5064	X	X		X	0
MAGEA4	LUSC	3.59751	0.0512765	-3.3076	-9.9658	X	X		X	0	0.4	0	1	0	0.767806	0.149536	-9.9658	-9.9658				X	0	0.4	0	1	0	1.477	0.0273498	-9.9658	-9.9658	X	X		X	0	0.4	0	1	0	4.42378	0.0543823	-4.8099	-9.9658	X	X		X	0
MAGEA9B	LUSC	4.6416	0.00511455	-0.61945	-6.5064	X	X		X	0	0.4	0	1	0	0.813381	0.0562971	-9.9658	-9.9658		X		X	0	0.4	0	1	0	0.931868	0.17637	-9.9658	-9.9658				X	0	0.4	0	1	0	3.64052	0.0585059	-5.0116	-9.9658	X	X		X	0
MCM10	BLCA,BRCA,COAD,ESCA,HNSC,LUAD,LUSC,READ,STAD,UCEC	2.78545	2.65034e-16	1.7489	-1.8314	X	X	X	X	1.34799	0.4	0	1	1.32303	2.65597	3.33459e-58	1.1512	-1.5522	X	X	X	X	0.750295	0.4	0	1	0.845673	1.9999	2.04755e-37	1.8242	-0.2159	X	X	X	X	1.42329	0.4	0	1	1.09665	3.63457	1.26361e-20	1.9693	-1.7322	X	X	X	X	1.56839
MESP2	BRCA,KIRP	0.0541364	1	-1.4699	-1.7809				X	0	0.4	0	1	0	0.464581	0.0448748	0.4016	-0.1187		X	X	X	0.00069488	0.4	0	1	0.000186285	-1.82085	2.62773e-09	-1.7322	0.0014		X		X	0	0.3986	0	1	0	2.65869	0.00159625	-1.53135	-4.2934	X	X		X	0
MMP13	BLCA,BRCA,HNSC,LUAD,LUSC	3.83394	6.34061e-05	0.57625	-2.5479	X	X	X	X	0.175345	0.4	0	1	0.343584	6.66898	2.08172e-100	2.108	-4.6082	X	X	X	X	1.70709	0.4	0	1	2.47348	5.36494	1.83575e-26	-1.9379	-6.5064	X	X		X	0	0.4	0	1	0	6.13335	5.24066e-08	-0.17645	-5.5735	X	X		X	0
MSMP	THCA	-0.0889535	1	-2.4659	-2.3147				X	0	0.4	0	1	0	-0.617098	0.120376	-2.9324	-2.6349				X	0	0.4	0	1	0	2.01589	9.93837e-07	-1.7809	-3.1714	X	X		X	0	0.4	0	1	0	2.08112	0.143458	-3.3076	-9.9658	X	X		X	0
MYO3A	KIRC	-0.169897	1	-6.5064	-5.5735				X	0	0.4	0	1	0	-0.943777	0.00186838	-3.816	-3.458		X		X	0	0.4	0	1	0	-2.65901	2.19203e-08	-5.5735	-3.458		X		X	0	0.4	0	1	0	0.0357109	1	-3.54195	-3.816				X	0
NEIL3	COAD,ESCA,HNSC,LUSC,READ	3.69878	2.68898e-18	0.0922	-3.6259	X	X		X	0	0.4	0	1	0	3.61748	5.93893e-108	0.1124	-3.3076	X	X		X	0	0.4	0	1	0	1.52662	3.58282e-26	0.8327	-0.6416	X	X	X	X	0.431795	0.4	0	1	0.337624	3.64537	3.00318e-15	0.7999	-1.5105	X	X	X	X	0.398995
OR2A4	KIRC	-0.767836	0.343629	-9.9658	-9.9658				X	0	0.4	0	1	0	-0.863469	0.00133918	-9.9658	-9.9658		X		X	0	0.4	0	1	0	-0.0289616	1	-9.9658	-9.9658				X	0	0.4	0	1	0	-0.667906	0.670481	-9.9658	-9.9658				X	0
PIWIL1	THCA	0.911733	0.507981	-6.5064	-9.9658				X	0	0.4	0	1	0	1.05803	0.00013656	-6.5064	-9.9658	X	X		X	0	0.4	0	1	0	4.31324	2.1664e-14	-1.2828	-5.5735	X	X		X	0	0.4	0	1	0	2.58788	0.128453	-4.035	-9.9658	X	X		X	0
PLPPR3	BRCA	1.35976	0.267354	-5.5735	-6.5064	X			X	0	0.4	0	1	0	1.20273	0.00147988	0.7321	-0.4131	X	X	X	X	0.331195	0.4	0	1	0.213297	-1.36751	0.0115282	-6.5064	-5.5735		X		X	0	0.4	0	1	0	1.81946	0.0686123	-4.8099	-6.5064	X	X		X	0
POU5F1B	READ	0.531739	0.441256	-3.3076	-2.9324				X	0	0.4	0	1	0	-0.238662	0.19093	-3.1714	-2.8262				X	0	0.4	0	1	0	4.12183	9.92642e-27	0.3796	-4.2934	X	X		X	0	0.4	0	1	0	0.933779	0.123427	-3.0469	-4.035		X		X	0
POU6F2	LUSC	0.33803	1	-1.51105	-2.5479				X	0	0.4	0	1	0	-2.77449	1.04392e-16	-9.9658	-4.035		X		X	0	0.4	0	1	0	-0.279119	0.883483	-5.5735	-4.6082				X	0	0.4	0	1	0	2.7562	0.0762611	0.39615	-3.816	X	X		X	0
PRR19	BLCA,BRCA,UCEC	2.12256	8.55521e-17	0.8327	-1.0559	X	X	X	X	0.431795	0.4	0	1	0.450596	2.06856	5.22493e-96	0.9568	-0.7346	X	X	X	X	0.555895	0.4	0	1	0.545929	1.43774	7.59404e-26	-0.1828	-1.685	X	X		X	0	0.4	0	1	0	2.22552	8.13488e-09	-0.3201	-2.7274	X	X		X	0
PRSS33	READ	1.83178	0.0685774	-6.5064	-9.9658	X	X		X	0	0.4	0	1	0	-0.996036	0.0269465	-9.9658	-5.5735		X		X	0	0.4	0	1	0	3.18647	2.00516e-11	-0.6193	-3.1714	X	X		X	0	0.4	0	1	0	1.84925	0.290722	-4.6082	-6.5064	X			X	0
PSG5	KICH	3.09668	0.0089247	-4.6082	-9.9658	X	X		X	0	0.4	0	1	0	-1.37349	0.000102114	-4.6082	-3.6259		X		X	0	0.4	0	1	0	0.310256	0.597645	-9.9658	-9.9658				X	0	0.4	0	1	0	3.79456	0.00182317	-5.0116	-9.9658	X	X		X	0
PSG9	KICH	2.07116	0.0328798	-9.9658	-9.9658	X	X		X	0	0.4	0	1	0	0.469493	0.300484	-6.5064	-6.5064				X	0	0.4	0	1	0	0.222701	0.759075	-9.9658	-9.9658				X	0	0.4	0	1	0	2.91724	0.00472121	-5.5735	-9.9658	X	X		X	0
PTCHD4	KICH,KIRP,THCA	-1.34179	0.0311374	-3.458	-1.9379		X		X	0	0.4	0	1	0	-1.29839	4.93962e-16	-2.6349	-1.2481		X		X	0	0.4	0	1	0	0.165094	0.850976	-3.6259	-3.816				X	0	0.4	0	1	0	0.207969	0.94394	-3.6259	-4.035				X	0
QRFPR	KIRC,KIRP	0.87919	0.658041	-9.9658	-9.9658				X	0	0.4	0	1	0	-0.868214	0.0172118	-4.2934	-3.6259		X		X	0	0.4	0	1	0	-2.15492	0.000234486	-5.5735	-4.2934		X		X	0	0.4	0	1	0	2.90313	0.0705616	-3.10915	-6.5064	X	X		X	0
RAB6C	PRAD	-0.222801	1	-5.0116	-4.6082				X	0	0.4	0	1	0	-0.129698	0.831092	-0.3846	-0.8599				X	0	0.4	0	1	0	-1.15701	0.000166006	-2.9324	-2.114		X		X	0	0.4	0	1	0	1.30745	0.221873	-5.0116	-6.5064	X			X	0
RDM1	BLCA,COAD,READ,UCEC	4.60121	1.38317e-22	0.9153	-1.9379	X	X	X	X	0.514395	0.4	0	1	0.961057	3.701	6.30136e-83	-0.1187	-2.9324	X	X		X	0	0.4	0	1	0	1.04304	7.46465e-07	0.6145	-0.4719	X	X	X	X	0.213595	0.4	0	1	0.123156	3.00752	2.22571e-06	-0.5756	-3.6259	X	X		X	0
RIPPLY3	BLCA	3.42936	7.74007e-09	0.76635	-1.8314	X	X	X	X	0.365445	0.4	0	1	0.58621	2.85058	1.09007e-38	-0.2076	-2.7274	X	X		X	0	0.4	0	1	0	2.87133	7.93805e-09	-1.5522	-4.6082	X	X		X	0	0.4	0	1	0	3.40934	0.000499396	-1.3548	-4.6082	X	X		X	0
RTL4	THCA	0.0386525	1	-9.9658	-9.9658				X	0	0.4	0	1	0	-0.195257	0.239235	-9.9658	-9.9658				X	0	0.4	0	1	0	0.178523	0.388493	-9.9658	-9.9658				X	0	0.4	0	1	0	-0.704866	0.349336	-9.9658	-9.9658				X	0
S100A7A	HNSC	3.18542	0.0250872	-6.5064	-9.9658	X	X		X	0	0.4	0	1	0	1.66603	0.00060294	-9.9658	-9.9658	X	X		X	0	0.4	0	1	0	0.442079	0.171293	-9.9658	-9.9658				X	0	0.4	0	1	0	5.36919	0.00265613	-0.7959	-9.9658	X	X		X	0
SHOC1	KICH	2.34835	0.000450864	-2.8262	-5.5735	X	X		X	0	0.4	0	1	0	0.482845	0.130391	-5.5735	-5.5735				X	0	0.4	0	1	0	0.562198	0.525018	-6.5064	-6.5064				X	0	0.4	0	1	0	1.11082	0.13472	-1.1811	-2.5479	X	X		X	0
SIGLEC15	KICH	1.18916	0.125093	0.2582	-0.4131	X	X		X	0	0.4	0	1	0	0.167895	0.701439	-0.3752	-0.2328				X	0	0.4	0	1	0	1.46493	4.13826e-05	-1.5522	-2.8262	X	X		X	0	0.4	0	1	0	0.220906	0.979333	-1.80615	-2.5479				X	0
SLAMF9	LUSC	1.6357	0.0724832	-2.1037	-2.9324	X	X		X	0	0.4	0	1	0	0.617269	0.0389938	-1.4305	-1.7809		X		X	0	0.4	0	1	0	4.35211	8.81571e-22	-1.9379	-5.0116	X	X		X	0	0.4	0	1	0	2.53474	0.00459097	-1.6394	-4.2934	X	X		X	0
SLC6A3	KIRC	-0.687642	0.669703	-5.5735	-5.0116				X	0	0.4	0	1	0	-0.637317	0.0508629	-5.5735	-5.0116		X		X	0	0.4	0	1	0	1.22923	0.0141917	-5.5735	-6.5064	X	X		X	0	0.4	0	1	0	1.95218	0.058457	-5.5735	-6.5064	X	X		X	0
SPINK13	KIRC	-1.29141	0.329797	-9.9658	-5.0116				X	0	0.4	0	1	0	0.185878	0.777001	-9.9658	-9.9658				X	0	0.4	0	1	0	-0.0175648	1	-9.9658	-9.9658				X	0	0.4	0	1	0	-3.63571	0.000815093	-5.5735	-1.685		X		X	0
SSX1	THCA	1.79294	0.170292	-9.9658	-9.9658	X	X		X	0	0.4	0	1	0	0.713483	0.0521583	-9.9658	-9.9658		X		X	0	0.4	0	1	0	0.418718	0.274268	-9.9658	-9.9658				X	0	0.4	0	1	0	2.01416	0.133995	-9.9658	-9.9658	X	X		X	0
STK31	ESCA	3.06314	1.16493e-08	-0.7834	-4.035	X	X		X	0	0.4	0	1	0	0.243079	0.46644	-3.6259	-3.6259				X	0	0.4	0	1	0	3.31442	7.31071e-25	-0.2328	-3.816	X	X		X	0	0.4	0	1	0	2.48624	0.000104337	0.43935	-2.8262	X	X	X	X	0.0384449
STPG4	COAD,READ	-0.357232	1	-1.8836	-2.3147				X	0	0.4	0	1	0	-1.5396	3.37476e-06	-5.0116	-3.458		X		X	0	0.4	0	1	0	5.82863	4.93536e-25	0.4447	-5.0116	X	X	X	X	0.0437949	0.4	0	1	0.140263	2.21686	0.0341322	-2.6349	-5.0116	X	X		X	0
TDRD1	PRAD	-0.860266	0.322077	-9.9658	-6.5064				X	0	0.4	0	1	0	-1.561	1.89251e-05	-4.6082	-3.0469		X		X	0	0.4	0	1	0	-0.561401	0.309694	-5.5735	-5.5735				X	0	0.4	0	1	0	-2.49993	0.0115824	-5.5735	-3.0469		X		X	0
TMED7-TICAM2	ESCA,KIRC,STAD	0.752165	0.442849	-0.7711	-1.2481				X	0	0.4	0	1	0	-0.0295752	1	0.1776	0.058				X	0	0.342	0	1	0	0.814984	0.0108637	0.0014	-0.8339		X		X	0	0.4	0	1	0	1.14939	0.0181646	0.7058	-0.8339	X	X	X	X	0.304895
TNFSF11	COAD,READ	0.588602	0.596376	-2.0529	-2.3147				X	0	0.4	0	1	0	0.902286	0.000223415	-1.30055	-3.0469		X		X	0	0.4	0	1	0	1.42282	1.43321e-06	0.4125	-0.6873	X	X	X	X	0.0115949	0.4	0	1	0.00948904	3.16385	2.72929e-08	-1.0862	-4.2934	X	X		X	0
TSACC	LIHC,UCEC	3.59814	1.98073e-19	-0.17465	-2.7274	X	X		X	0	0.4	0	1	0	1.74699	2.20993e-34	0.1648	-1.5105	X	X		X	0	0.4	0	1	0	2.27303	1.34636e-23	-0.4325	-2.3147	X	X		X	0	0.4	0	1	0	1.9411	4.60797e-07	-0.54375	-2.5479	X	X		X	0
VAX2	UCEC	1.52905	0.0527484	-1.0559	-2.4659	X	X		X	0	0.4	0	1	0	0.371832	0.0995709	-0.013	-0.4521		X		X	0	0.4	0	1	0	0.124794	0.932826	-3.6259	-4.035				X	0	0.4	0	1	0	2.26882	0.00919926	-0.88655	-2.8262	X	X		X	0
XAGE1A	LUAD	1.34478	0.638541	-9.9658	-9.9658	X			X	0	0.4	0	1	0	-0.364674	0.638968	-9.9658	-9.9658				X	0	0.4	0	1	0	-0.0159803	1	-9.9658	-9.9658				X	0	0.4	0	1	0	1.61587	0.395401	-9.9658	-9.9658	X			X	0
XRCC2	BLCA,COAD,ESCA,LUSC,READ,STAD,UCEC	2.79022	1.2544e-22	0.5859	-2.6349	X	X	X	X	0.184995	0.4	0	1	0.270793	1.73972	5.34443e-46	0.346	-1.3183	X	X		X	0	0.4	0	1	0	2.34642	9.37642e-51	0.9642	-1.3183	X	X	X	X	0.563295	0.4	0	1	0.612296	2.9401	1.70599e-15	1.14465	-2.114	X	X	X	X	0.743745
ZFP69B	READ	1.36574	5.64448e-08	-0.0277	-1.5105	X	X		X	0	0.4	0	1	0	0.812635	3.11189e-17	0.2461	-0.394		X		X	0	0.4	0	1	0	1.53143	3.52388e-26	0.2762	-1.1811	X	X		X	0	0.4	0	1	0	1.22339	0.000109908	0.0158	-1.1811	X	X		X	0
ZIC2	ESCA,HNSC,LUSC	3.08969	0.000927346	-0.65405	-5.5735	X	X		X	0	0.4	0	1	0	0.554508	0.296341	-2.9324	-3.458				X	0	0.4	0	1	0	3.01512	8.51795e-06	-1.5105	-5.0116	X	X		X	0	0.4	0	1	0	4.69476	5.57031e-07	0.9229	-5.0116	X	X	X	X	0.521995
ZNF695	BLCA,COAD,ESCA,LUSC,READ,STAD,UCEC	3.61378	4.04452e-20	1.0363	-2.4659	X	X	X	X	0.635395	0.4	0	1	0.939957	2.67946	3.58093e-40	0.1519	-2.2447	X	X		X	0	0.4	0	1	0	2.14266	1.4562e-23	1.2576	-1.0262	X	X	X	X	0.856695	0.4	0	1	0.794305	3.76877	1.4482e-07	0.7536	-2.7274	X	X	X	X	0.352695
[truncated: 199 more columns]

## Sheet: Table S3
Gene	BLCA													BRCA													COAD													ESCA
	Values				Passes filters?				TAA Score					Values				Passes filters?				TAA Score					Values				Passes filters?				TAA Score					Values				Passes filters?				TAA Score
	log2FC	pAdj	Cancer median	Normal median	log2FC	pAdj	Cancer median	Normal median	TumorDelta	NormalDelta	# of GTEx tissue types with expression	GTExPenalty	TumorSpecificityScore	log2FC	pAdj	Cancer median	Normal median	log2FC	pAdj	Cancer median	Normal median	TumorDelta	NormalDelta	# of GTEx tissue types with expression	GTExPenalty	TumorSpecificityScore	log2FC	pAdj	Cancer median	Normal median	log2FC	pAdj	Cancer median	Normal median	TumorDelta	NormalDelta	# of GTEx tissue types with expression	GTExPenalty	TumorSpecificityScore	log2FC	pAdj	Cancer median	Normal median	log2FC	pAdj	Cancer median	Normal median	TumorDelta	NormalDelta
AFP	-1.06221	0.573682	-9.9658	-4.2934				X	0	0.4	1	0.5	0	-3.46646	4.57776e-16	-2.4659	1.2576		X			0	0	1	0.5	0	3.04503	1.96579e-06	-2.7274	-9.9658	X	X		X	0	0.4	1	0.5	0	0.0279809	1	-4.2934	-4.6082				X	0	0.4
ALPG	3.53269	0.00051147	-5.5735	-9.9658	X	X		X	0	0.4	0	1	0	0.685277	0.00139933	-9.9658	-9.9658		X		X	0	0.4	0	1	0	-2.10837	0.000100164	-2.9324	-0.6643		X		X	0	0.4	0	1	0	3.9309	0.013022	-4.035	-9.9658	X	X		X	0	0.4
ANKRD30A	0.0911728	1	-9.9658	-9.9658				X	0	0.4	1	0.5	0	-1.27763	0.0343633	2.40765	2.3135		X	X		2.00674	0	1	0.5	0	0.315857	0.27997	-9.9658	-9.9658				X	0	0.4	1	0.5	0	0.407703	0.818843	-9.9658	-9.9658				X	0	0.4
B4GALNT1	-0.201246	1	-0.4425	-0.3566				X	0	0.4	25	0.0384615	0	0.554522	0.000875805	-0.0058	-0.3566		X		X	0	0.4	25	0.0384615	0	-0.571734	0.00744494	-1.0559	-0.6416		X		X	0	0.4	25	0.0384615	0	2.68736	0.000819797	1.0221	-1.4305	X	X	X	X	0.621195	0.4
BIRC5	3.57486	8.91567e-28	4.6725	0.4233	X	X	X		4.27159	0	7	0.125	0	3.71862	2.80238e-108	3.6911	-0.0725	X	X	X	X	3.29019	0.4	7	0.125	0.688627	1.61991	1.35114e-30	4.6491	3.0498	X	X	X		4.24819	0	7	0.125	0	3.9234	2.86079e-24	3.9318	0.1257	X	X	X	X	3.53089	0.2743
BSG	0.512655	0.00147359	8.94925	8.4669		X	X		8.54834	0	37	0.0263158	0	0.603901	1.64911e-17	8.3691	7.7838		X	X		7.96819	0	37	0.0263158	0	-0.808151	2.3139e-16	9.0709	9.989		X	X		8.66999	0	37	0.0263158	0	0.523866	0.0170605	8.2673	7.7566		X	X		7.86639	0
CA9	5.64779	1.18577e-10	3.2488	-3.0469	X	X	X	X	2.84789	0.4	7	0.125	0.851372	2.43274	1.70106e-08	-1.4502	-3.3076	X	X		X	0	0.4	7	0.125	0	5.08312	8.28423e-26	4.2165	-0.6416	X	X	X	X	3.81559	0.4	7	0.125	0.978018	-1.14797	0.489863	2.98475	5.7955			X		2.58384	0
CCDC110	-2.31941	0.000408601	-3.6259	-1.4305		X		X	0	0.4	3	0.25	0	-0.0854088	0.727259	0.2762	0.6239					0	0	3	0.25	0	-0.975479	0.00520375	-1.7322	-0.8863		X		X	0	0.4	3	0.25	0	-1.41976	0.021554	-1.6622	0.3231		X		X	0	0.0769
CCNA1	-1.20127	0.445962	-4.035	-2.114				X	0	0.4	4	0.2	0	-0.493423	0.0362975	-2.0529	-1.0862		X		X	0	0.4	4	0.2	0	-2.30735	2.44074e-07	-5.5735	-3.458		X		X	0	0.4	4	0.2	0	2.8577	0.0866766	-1.80615	-4.035	X	X		X	0	0.4
CCNB1	2.81657	1.38311e-22	5.6734	2.4779	X	X	X		5.27249	0	32	0.030303	0	2.43682	5.44718e-103	5.06075	2.6715	X	X	X		4.65984	0	32	0.030303	0	1.58598	1.81823e-29	6.0337	4.4575	X	X	X		5.63279	0	32	0.030303	0	3.21857	1.79045e-20	5.19045	2.4597	X	X	X		4.78954	0
CD274	0.47379	0.671402	0.346	0.058				X	0	0.342	17	0.0555556	0	0.0792349	0.754104	0.1776	0.1124				X	0	0.2876	17	0.0555556	0	0.0448646	1	0.0158	-0.1665				X	0	0.4	17	0.0555556	0	1.64917	0.000235168	0.84075	-0.4719	X	X	X	X	0.439845	0.4
CD276	0.900318	7.81348e-06	5.87715	5.0519		X	X		5.47624	0	36	0.027027	0	0.817944	7.40269e-38	6.1372	5.3158		X	X		5.73629	0	36	0.027027	0	1.10629	4.69508e-26	5.4964	4.4122	X	X	X		5.09549	0	36	0.027027	0	1.67861	2.82252e-07	5.63065	4.3569	X	X	X		5.22974	0
CD44	-0.552936	0.466422	6.48805	6.8805			X		6.08714	0	37	0.0263158	0	0.126708	0.466233	7.175	7.1416			X		6.77409	0	37	0.0263158	0	1.64684	8.8572e-39	7.0206	5.3583	X	X	X		6.61969	0	37	0.0263158	0	1.96145	5.70941e-06	7.81505	5.917	X	X	X		7.41414	0
CD70	0.0767033	1	-1.3548	-1.7809				X	0	0.4	1	0.5	0	0.925377	3.99028e-05	-1.1488	-2.114		X		X	0	0.4	1	0.5	0	0.588153	0.0654277	-0.3383	-0.8084		X		X	0	0.4	1	0.5	0	3.19592	4.19847e-07	-0.4719	-3.1714	X	X		X	0	0.4
CEACAM6	1.65445	0.305505	2.10565	-0.6416	X		X	X	1.70474	0.4	10	0.0909091	0.140858	3.02747	2.16486e-15	3.1045	0.6699	X	X	X		2.70359	0	10	0.0909091	0	0.917007	0.000671701	8.5848	7.6366		X	X		8.18389	0	10	0.0909091	0	2.86322	0.0329567	5.945	1.0779	X	X	X		5.54409	0
CLDN18	0.568049	0.746153	-4.6082	-5.0116				X	0	0.4	2	0.333333	0	-1.45713	3.6111e-12	-5.5735	-4.035		X		X	0	0.4	2	0.333333	0	2.2583	0.00254231	-4.6082	-5.5735	X	X		X	0	0.4	2	0.333333	0	-3.49395	0.0722005	-0.78425	7.2824		X			0	0
CLDN6	2.81173	0.00995125	-5.0116	-9.9658	X	X		X	0	0.4	0	1	0	2.24567	2.45446e-10	-4.2934	-6.5064	X	X		X	0	0.4	0	1	0	1.95412	0.000530249	-5.0116	-9.9658	X	X		X	0	0.4	0	1	0	4.44015	0.000486755	-3.458	-9.9658	X	X		X	0	0.4
CTAG1A	1.20989	0.701952	-6.5064	-6.5064	X			X	0	0.4	0	1	0	-0.875542	0.0431724	-9.9658	-5.5735		X		X	0	0.4	0	1	0	0.248354	0.709602	-9.9658	-9.9658				X	0	0.4	0	1	0	1.51421	0.435426	-9.9658	-9.9658	X			X	0	0.4
DLL3	3.03596	0.000391141	-3.3076	-5.5735	X	X		X	0	0.4	1	0.5	0	1.31589	5.39082e-05	-4.035	-4.6082	X	X		X	0	0.4	1	0.5	0	0.880669	0.0658714	-3.6259	-4.6082		X		X	0	0.4	1	0.5	0	3.34771	0.000265771	-3.54195	-6.5064	X	X		X	0	0.4
EGFR	0.0667502	1	3.3271	3.3883			X		2.92619	0	36	0.027027	0	-3.09813	1.27844e-57	1.2333	4.4602		X	X		0.832395	0	36	0.027027	0	-0.561353	2.23911e-06	2.7401	3.417		X	X		2.33919	0	36	0.027027	0	0.933904	0.12167	4.897	4.067		X	X		4.49609	0
EPCAM	3.4524	7.47941e-12	6.40045	4.6713	X	X	X		5.99954	0	19	0.05	0	2.04747	3.62336e-51	7.3231	6.1328	X	X	X		6.92219	0	19	0.05	0	-0.251592	0.0298367	9.7185	9.9745		X	X		9.31759	0	19	0.05	0	2.10733	0.00389022	7.2713	5.2246	X	X	X		6.87039	0
ERBB2	1.05904	0.00912616	6.25985	5.5132	X	X	X		5.85894	0	36	0.027027	0	1.10756	1.58765e-11	6.35685	5.8642	X	X	X		5.95594	0	36	0.027027	0	-0.407045	0.000928532	5.7905	6.3053		X	X		5.38959	0	36	0.027027	0	0.643364	0.45378	5.50745	4.5892			X		5.10654	0
FOLH1	0.416747	0.423695	-0.04995	-0.3201				X	0	0.4	8	0.111111	0	-1.02603	9.58924e-12	0.605	1.9452		X	X		0.204095	0	8	0.111111	0	0.733576	0.000671982	-0.1828	-0.9686		X		X	0	0.4	8	0.111111	0	2.03742	7.44961e-05	-0.0725	-1.3921	X	X		X	0	0.4
FOLR1	1.1944	0.461108	-2.0529	-2.7274	X			X	0	0.4	11	0.0833333	0	-2.97024	5.38412e-14	0.5519	4.5072		X	X		0.150995	0	11	0.0833333	0	1.89566	0.000390093	-0.394	-1.8836	X	X		X	0	0.4	11	0.0833333	0	-3.16089	0.0249807	-1.6394	2.8219		X			0	0
GAGE1	2.23924	0.197149	-9.9658	-9.9658	X			X	0	0.4	0	1	0	0.927118	0.00988549	-9.9658	-9.9658		X		X	0	0.4	0	1	0	0.490131	0.299181	-9.9658	-9.9658				X	0	0.4	0	1	0	1.48313	0.553791	-9.9658	-9.9658	X			X	0	0.4
GPC3	-1.69619	0.00659822	0.8805	2.5683		X	X		0.479595	0	33	0.0294118	0	-3.64077	3.12879e-64	2.2467	6.1469		X	X		1.84579	0	33	0.0294118	0	-0.974126	0.00280802	0.2998	1.5612		X			0	0	33	0.0294118	0	-0.20738	1	1.6045	2.7095			X		1.20359	0
KDR	-0.666084	0.045503	1.2271	1.8801		X	X		0.826195	0	36	0.027027	0	-1.20953	6.63421e-35	2.6418	3.834		X	X		2.24089	0	36	0.027027	0	0.176685	0.46508	1.5013	1.2815			X		1.10039	0	36	0.027027	0	-0.000558507	1	1.35105	1.6327			X		0.950145	0
KLC1	-0.18611	0.357393	5.3837	5.591			X		4.98279	0	37	0.0263158	0	-0.200448	0.000501701	5.07215	5.3071		X	X		4.67124	0	37	0.0263158	0	0.296615	0.000384955	4.851	4.5002		X	X		4.45009	0	37	0.0263158	0	0.446503	0.0141827	5.1944	4.9905		X	X		4.79349	0
KLRK1	-0.111365	1	-0.0277	1.4494					0	0	24	0.04	0	-0.706279	0.000343646	0.5568	1.2636		X	X		0.155895	0	24	0.04	0	-1.37211	2.47262e-07	-0.2159	1.0779		X			0	0	24	0.04	0	0.206589	0.967264	-0.40355	-0.5543				X	0	0.4
MAGEA3	4.22174	0.0226501	-1.1488	-5.5735	X	X		X	0	0.4	0	1	0	1.49608	0.00825462	-9.9658	-9.9658	X	X		X	0	0.4	0	1	0	2.94243	0.000734481	-9.9658	-9.9658	X	X		X	0	0.4	0	1	0	4.924	0.0233893	-3.25245	-6.5064	X	X		X	0	0.4
MAGEA4	3.59751	0.0512765	-3.3076	-9.9658	X	X		X	0	0.4	0	1	0	0.767806	0.149536	-9.9658	-9.9658				X	0	0.4	0	1	0	1.477	0.0273498	-9.9658	-9.9658	X	X		X	0	0.4	0	1	0	4.42378	0.0543823	-4.8099	-9.9658	X	X		X	0	0.4
MAGEA9	2.79581	0.10101	-9.9658	-9.9658	X	X		X	0	0.4	0	1	0	0.436372	0.101126	-9.9658	-9.9658		X		X	0	0.4	0	1	0	0.577227	0.227364	-9.9658	-9.9658				X	0	0.4	0	1	0	2.11973	0.204511	-9.9658	-9.9658	X			X	0	0.4
MMP2	-1.34645	0.00699923	6.4217	7.7803		X	X		6.02079	0	36	0.027027	0	-0.284692	0.0899142	7.0718	7.2376		X	X		6.67089	0	36	0.027027	0	-0.0269515	1	6.1717	5.9521			X		5.77079	0	36	0.027027	0	1.03443	0.0620845	6.13435	4.4764	X	X	X		5.73344	0
MSLN	2.2997	0.0529018	-0.8731	-1.8836	X	X		X	0	0.4	9	0.1	0	0.642858	0.134808	-1.7809	-1.3921				X	0	0.4	9	0.1	0	1.57538	0.000313905	4.0001	2.4675	X	X	X		3.59919	0	9	0.1	0	-0.161148	1	1.3451	0.3685			X	X	0.944195	0.0315
MUC1	1.25779	0.059815	6.8869	5.5327	X	X	X		6.48599	0	33	0.0294118	0	2.70587	5.82825e-32	8.287	5.9072	X	X	X		7.88609	0	33	0.0294118	0	-0.727108	0.0417306	6.4046	7.1114		X	X		6.00369	0	33	0.0294118	0	-1.03623	0.325049	6.27845	7.3147			X		5.87754	0
PRAME	2.57387	0.117544	-3.458	-4.6082	X	X		X	0	0.4	2	0.333333	0	2.44633	9.72543e-07	-2.114	-3.1714	X	X		X	0	0.4	2	0.333333	0	0.417983	0.711181	-1.6394	-2.3884				X	0	0.4	2	0.333333	0	6.63711	3.62143e-06	1.2358	-6.5064	X	X	X	X	0.834895	0.4
PROM1	-2.26427	0.0124629	-1.91075	1.2147		X			0	0	19	0.05	0	-1.79569	6.5352e-07	1.9931	4.81		X	X		1.59219	0	19	0.05	0	-0.498941	0.267312	4.9792	5.2204			X		4.57829	0	19	0.05	0	-1.25241	0.58106	1.26925	1.3735			X		0.868345	0
PSCA	0.832343	0.786269	8.33315	8.325			X		7.93224	0	10	0.0909091	0	1.0101	0.00263484	0.8961	-0.0574	X	X	X	X	0.495195	0.4	10	0.0909091	0.0260053	-0.812644	0.308739	-1.9379	-1.685				X	0	0.4	10	0.0909091	0	-4.58919	3.78395e-05	2.5042	7.7409		X	X		2.10329	0
ROR1	-2.90068	1.49666e-08	-2.2447	0.547		X			0	0	23	0.0416667	0	-1.54665	5.08728e-24	-0.3201	1.177		X			0	0	23	0.0416667	0	-1.66314	1.48278e-08	-1.4305	0.0718		X		X	0	0.3282	23	0.0416667	0	-1.85082	0.000620325	0.044	2.1378		X			0	0
ROR2	-2.47615	0.000258047	0.7915	2.9032		X	X		0.390595	0	25	0.0384615	0	0.757003	1.01804e-07	2.4439	1.9859		X	X		2.04299	0	25	0.0384615	0	-1.041	0.000643954	0.7999	1.5854		X	X		0.398995	0	25	0.0384615	0	-0.44828	0.77697	1.45165	1.1897			X		1.05074	0
SAGE1	1.96861	0.156197	-9.9658	-9.9658	X	X		X	0	0.4	0	1	0	0.178534	0.718917	-9.9658	-9.9658				X	0	0.4	0	1	0	1.05687	0.00617327	-9.9658	-9.9658	X	X		X	0	0.4	0	1	0	3.40248	0.0363726	-6.5064	-9.9658	X	X		X	0	0.4
SPA17	0.770745	0.000291322	2.76785	1.9149		X	X		2.36694	0	33	0.0294118	0	0.542526	5.19942e-07	3.2511	2.7422		X	X		2.85019	0	33	0.0294118	0	0.0697473	0.725703	2.93	2.9128			X		2.52909	0	33	0.0294118	0	0.928177	0.0027834	2.48955	1.6327		X	X		2.08864	0
SSX1	1.79294	0.170292	-9.9658	-9.9658	X	X		X	0	0.4	0	1	0	0.713483	0.0521583	-9.9658	-9.9658		X		X	0	0.4	0	1	0	0.418718	0.274268	-9.9658	-9.9658				X	0	0.4	0	1	0	2.01416	0.133995	-9.9658	-9.9658	X	X		X	0	0.4
TNFRSF10B	0.212908	0.688445	4.00415	4.1002			X		3.60324	0	37	0.0263158	0	-0.253905	0.00464543	3.39385	3.6312		X	X		2.99294	0	37	0.0263158	0	1.39503	1.96444e-28	4.7533	3.3047	X	X	X		4.35239	0	37	0.0263158	0	1.34059	4.45424e-06	4.4657	2.96	X	X	X		4.06479	0
WT1	0.832075	0.735421	-3.78293	-6.5064				X	0	0.4	10	0.0909091	0	3.91774	2.15342e-32	-1.8314	-5.5735	X	X		X	0	0.4	10	0.0909091	0	4.11534	5.64171e-13	-2.114	-5.5735	X	X		X	0	0.4	10	0.0909091	0	2.83908	0.0149006	-4.035	-6.5064	X	X		X	0	0.4
XAGE1A	1.34478	0.638541	-9.9658	-9.9658	X			X	0	0.4	0	1	0	-0.364674	0.638968	-9.9658	-9.9658				X	0	0.4	0	1	0	-0.0159803	1	-9.9658	-9.9658				X	0	0.4	0	1	0	1.61587	0.395401	-9.9658	-9.9658	X			X	0	0.4
[truncated: 198 more columns]

## Sheet: Table S4
Cancer Type	p-value	adjusted p-value
BLCA	3.2e-06	1.03e-05
BRCA	0.000123	0.00028
COAD	5.28e-09	8.44e-08
ESCA	2.95e-07	1.18e-06
HNSC	0.000366	0.00065
KICH	0.921	0.921
KIRC	0.283	0.378
KIRP	0.756	0.864
LIHC	0.393	0.484
LUAD	0.235	0.342
LUSC	0.000348	0.00065
PRAD	0.0873	0.14
READ	3.12e-08	1.83e-07
STAD	3.43e-08	1.83e-07
THCA	0.877	0.921
UCEC	2.53e-05	6.75e-05

## Sheet: Table S5
Sample Type	Gene Symbol	number of single cells expressing gene	total cell count	percent expression
abdomen	CENPI	4350	429748	1.01222
abdomen	COL10A1	5686	429748	1.3231
abdomen	MCM10	5100	429748	1.18674
abdomen	ERCC6L	1611	429748	0.374871
abdomen	GRIN2D	2414	429748	0.561725
abdomen	MMP13	1313	429748	0.305528
abdomen	NEIL3	2993	429748	0.696455
adipose tissue	CENPI	2821	448846	0.628501
adipose tissue	COL10A1	18286	448846	4.074
adipose tissue	MCM10	865	448846	0.192716
adipose tissue	ERCC6L	5453	448846	1.21489
adipose tissue	GRIN2D	2240	448846	0.499058
adipose tissue	MMP13	61	448846	0.0135904
adipose tissue	NEIL3	473	448846	0.105381
adrenal gland	CENPI	2142	244608	0.875687
adrenal gland	COL10A1	1356	244608	0.554356
adrenal gland	MCM10	1648	244608	0.673731
adrenal gland	ERCC6L	1358	244608	0.555174
adrenal gland	GRIN2D	1132	244608	0.462781
adrenal gland	MMP13	23	244608	0.0094028
adrenal gland	NEIL3	960	244608	0.392465
axilla	CENPI	1809	84584	2.1387
axilla	COL10A1	5024	84584	5.93966
axilla	MCM10	2123	84584	2.50993
axilla	ERCC6L	1037	84584	1.226
axilla	GRIN2D	557	84584	0.658517
axilla	MMP13	137	84584	0.161969
axilla	NEIL3	679	84584	0.802752
bladder organ	CENPI	21	68317	0.0307391
bladder organ	COL10A1	45	68317	0.0658694
bladder organ	MCM10	17	68317	0.024884
bladder organ	ERCC6L	21	68317	0.0307391
bladder organ	GRIN2D	14	68317	0.0204927
bladder organ	MMP13	16	68317	0.0234202
bladder organ	NEIL3	8	68317	0.0117101
bone marrow	CENPI	820	727397	0.112731
bone marrow	COL10A1	168	727397	0.0230961
bone marrow	MCM10	2959	727397	0.406793
bone marrow	ERCC6L	509	727397	0.0699755
bone marrow	GRIN2D	276	727397	0.0379435
bone marrow	MMP13	1114	727397	0.153149
bone marrow	NEIL3	2003	727397	0.275365
brain	CENPI	100562	26689529	0.376784
brain	COL10A1	530650	26689529	1.98823
brain	MCM10	68874	26689529	0.258056
brain	ERCC6L	50215	26689529	0.188145
brain	GRIN2D	329982	26689529	1.23637
brain	MMP13	406	26689529	0.0015212
brain	NEIL3	41259	26689529	0.154589
breast	CENPI	2722	3100226	0.0878001
breast	COL10A1	34132	3100226	1.10095
breast	MCM10	5706	3100226	0.184051
breast	ERCC6L	13662	3100226	0.440678
breast	GRIN2D	1973	3100226	0.0636405
breast	MMP13	4042	3100226	0.130378
breast	NEIL3	1489	3100226	0.0480288
cerebrospinal fluid	CENPI	68	72565	0.0937091
cerebrospinal fluid	COL10A1	178	72565	0.245297
cerebrospinal fluid	MCM10	45	72565	0.0620134
cerebrospinal fluid	ERCC6L	78	72565	0.10749
cerebrospinal fluid	GRIN2D	33	72565	0.0454765
cerebrospinal fluid	MMP13	NA	72565	NA
cerebrospinal fluid	NEIL3	156	72565	0.21498
chest	CENPI	74	15413	0.480114
chest	COL10A1	530	15413	3.43866
chest	MCM10	57	15413	0.369818
chest	ERCC6L	224	15413	1.45332
chest	GRIN2D	116	15413	0.752611
chest	MMP13	42	15413	0.272497
chest	NEIL3	23	15413	0.149225
chest wall	CENPI	704	19459	3.61786
chest wall	COL10A1	1282	19459	6.58821
chest wall	MCM10	165	19459	0.847937
chest wall	ERCC6L	140	19459	0.719461
chest wall	GRIN2D	591	19459	3.03716
chest wall	MMP13	20	19459	0.10278
chest wall	NEIL3	145	19459	0.745156
colon	CENPI	1691	812980	0.208
colon	COL10A1	2407	812980	0.296071
colon	MCM10	1836	812980	0.225836
colon	ERCC6L	583	812980	0.0717115
colon	GRIN2D	2041	812980	0.251052
colon	MMP13	890	812980	0.109474
colon	NEIL3	1060	812980	0.130385
cortex	CENPI	846	149400	0.566265
cortex	COL10A1	24	149400	0.0160643
cortex	MCM10	2760	149400	1.84739
cortex	ERCC6L	280	149400	0.187416
cortex	GRIN2D	620	149400	0.414993
cortex	MMP13	NA	149400	NA
cortex	NEIL3	1976	149400	1.32262
embryo	CENPI	3220	277234	1.16147
embryo	COL10A1	394	277234	0.142118
embryo	MCM10	7183	277234	2.59095
embryo	ERCC6L	1392	277234	0.502103
embryo	GRIN2D	2827	277234	1.01972
embryo	MMP13	8	277234	0.00288565
embryo	NEIL3	3883	277234	1.40062
endocrine gland	CENPI	733	654345	0.11202
endocrine gland	COL10A1	425	654345	0.0649504
endocrine gland	MCM10	6593	654345	1.00757
endocrine gland	ERCC6L	1297	654345	0.198213
endocrine gland	GRIN2D	141	654345	0.0215483
endocrine gland	MMP13	20	654345	0.00305649
endocrine gland	NEIL3	35985	654345	5.49939
esophagogastric junction	CENPI	1	11883	0.00841538
esophagogastric junction	COL10A1	NA	11883	NA
esophagogastric junction	MCM10	5	11883	0.0420769
esophagogastric junction	ERCC6L	NA	11883	NA
esophagogastric junction	GRIN2D	NA	11883	NA
esophagogastric junction	MMP13	NA	11883	NA
esophagogastric junction	NEIL3	1	11883	0.00841538
esophagus	CENPI	224	155431	0.144115
esophagus	COL10A1	75	155431	0.0482529
esophagus	MCM10	231	155431	0.148619
esophagus	ERCC6L	179	155431	0.115164
esophagus	GRIN2D	368	155431	0.236761
esophagus	MMP13	7	155431	0.00450361
esophagus	NEIL3	73	155431	0.0469662
exocrine gland	CENPI	163	193695	0.0841529
exocrine gland	COL10A1	1016	193695	0.524536
exocrine gland	MCM10	140	193695	0.0722786
exocrine gland	ERCC6L	95	193695	0.0490462
exocrine gland	GRIN2D	73	193695	0.0376881
exocrine gland	MMP13	100	193695	0.0516276
exocrine gland	NEIL3	116	193695	0.059888
eye	CENPI	36816	7700797	0.47808
eye	COL10A1	99411	7700797	1.29092
eye	MCM10	7720	7700797	0.100249
eye	ERCC6L	19910	7700797	0.258545
eye	GRIN2D	67560	7700797	0.877312
eye	MMP13	384	7700797	0.0049865
eye	NEIL3	5313	7700797	0.0689929
fallopian tube	CENPI	68	238661	0.0284923
fallopian tube	COL10A1	129	238661	0.0540516
fallopian tube	MCM10	100	238661	0.0419004
fallopian tube	ERCC6L	60	238661	0.0251403
fallopian tube	GRIN2D	62	238661	0.0259783
fallopian tube	MMP13	25	238661	0.0104751
fallopian tube	NEIL3	61	238661	0.0255593
forelimb	CENPI	7	38746	0.0180664
forelimb	COL10A1	NA	38746	NA
forelimb	MCM10	102	38746	0.263253
forelimb	ERCC6L	7	38746	0.0180664
forelimb	GRIN2D	4	38746	0.0103236
forelimb	MMP13	26	38746	0.0671037
forelimb	NEIL3	48	38746	0.123884
gallbladder	CENPI	6	14885	0.040309
gallbladder	COL10A1	NA	14885	NA
gallbladder	MCM10	72	14885	0.483708
gallbladder	ERCC6L	6	14885	0.040309
gallbladder	GRIN2D	2	14885	0.0134363
gallbladder	MMP13	NA	14885	NA
gallbladder	NEIL3	2	14885	0.0134363
head	CENPI	1	6801	0.0147037
head	COL10A1	NA	6801	NA
head	MCM10	6	6801	0.0882223
head	ERCC6L	NA	6801	NA
head	GRIN2D	5	6801	0.0735186
head	MMP13	NA	6801	NA
head	NEIL3	2	6801	0.0294074
heart	CENPI	15226	2730947	0.557536
heart	COL10A1	34535	2730947	1.26458
heart	MCM10	5033	2730947	0.184295
heart	ERCC6L	14216	2730947	0.520552
heart	GRIN2D	14370	2730947	0.526191
heart	MMP13	116	2730947	0.00424761
heart	NEIL3	3038	2730947	0.111243
hindlimb	CENPI	65	85565	0.0759656
hindlimb	COL10A1	32	85565	0.0373985
hindlimb	MCM10	410	85565	0.479168
hindlimb	ERCC6L	67	85565	0.078303
hindlimb	GRIN2D	20	85565	0.023374
hindlimb	MMP13	29	85565	0.0338924
hindlimb	NEIL3	131	85565	0.1531
intestine	CENPI	472	322530	0.146343
intestine	COL10A1	1501	322530	0.465383
intestine	MCM10	1411	322530	0.437479
intestine	ERCC6L	228	322530	0.0706911
intestine	GRIN2D	555	322530	0.172077
intestine	MMP13	331	322530	0.102626
intestine	NEIL3	397	322530	0.123089
kidney	CENPI	2471	1245614	0.198376
kidney	COL10A1	4155	1245614	0.33357
kidney	MCM10	2287	1245614	0.183604
kidney	ERCC6L	985	1245614	0.0790775
kidney	GRIN2D	1306	1245614	0.104848
kidney	MMP13	107	1245614	0.00859014
kidney	NEIL3	3174	1245614	0.254814
lamina propria	CENPI	2	23579	0.00848212
lamina propria	COL10A1	2	23579	0.00848212
lamina propria	MCM10	9	23579	0.0381696
lamina propria	ERCC6L	9	23579	0.0381696
lamina propria	GRIN2D	4	23579	0.0169642
lamina propria	MMP13	NA	23579	NA
lamina propria	NEIL3	4	23579	0.0169642
large intestine	CENPI	245	422380	0.0580046
large intestine	COL10A1	866	422380	0.205029
large intestine	MCM10	946	422380	0.223969
large intestine	ERCC6L	279	422380	0.0660543
large intestine	GRIN2D	292	422380	0.0691321
large intestine	MMP13	193	422380	0.0456935
large intestine	NEIL3	277	422380	0.0655808
liver	CENPI	8468	1444734	0.586129
liver	COL10A1	12450	1444734	0.86175
liver	MCM10	6035	1444734	0.417724
liver	ERCC6L	4181	1444734	0.289396
liver	GRIN2D	3721	1444734	0.257556
liver	MMP13	722	1444734	0.0499746
liver	NEIL3	4452	1444734	0.308154
lung	CENPI	8383	4526576	0.185195
lung	COL10A1	18633	4526576	0.411636
lung	MCM10	8443	4526576	0.186521
lung	ERCC6L	5421	4526576	0.119759
lung	GRIN2D	6027	4526576	0.133147
lung	MMP13	5477	4526576	0.120997
lung	NEIL3	5993	4526576	0.132396
lymph node	CENPI	13682	1731461	0.7902
lymph node	COL10A1	10670	1731461	0.616243
lymph node	MCM10	8099	1731461	0.467755
lymph node	ERCC6L	4380	1731461	0.252966
lymph node	GRIN2D	4050	1731461	0.233907
lymph node	MMP13	305	1731461	0.0176152
lymph node	NEIL3	14682	1731461	0.847954
milk	CENPI	19	47514	0.0399882
milk	COL10A1	5	47514	0.0105232
milk	MCM10	56	47514	0.11786
milk	ERCC6L	36	47514	0.0757671
milk	GRIN2D	11	47514	0.0231511
milk	MMP13	NA	47514	NA
milk	NEIL3	158	47514	0.332534
mucosa	CENPI	377	109366	0.344714
mucosa	COL10A1	374	109366	0.341971
mucosa	MCM10	292	109366	0.266993
mucosa	ERCC6L	136	109366	0.124353
mucosa	GRIN2D	217	109366	0.198416
mucosa	MMP13	384	109366	0.351115
mucosa	NEIL3	335	109366	0.306311
musculature	CENPI	3709	508632	0.729211
musculature	COL10A1	7617	508632	1.49755
musculature	MCM10	4001	508632	0.78662
musculature	ERCC6L	3711	508632	0.729604
musculature	GRIN2D	4020	508632	0.790355
musculature	MMP13	481	508632	0.0945674
musculature	NEIL3	1263	508632	0.248313
neck	CENPI	218	19097	1.14154
neck	COL10A1	247	19097	1.2934
neck	MCM10	280	19097	1.4662
neck	ERCC6L	115	19097	0.602189
neck	GRIN2D	54	19097	0.282767
neck	MMP13	15	19097	0.0785464
neck	NEIL3	110	19097	0.576007
nervous system	CENPI	15	1797	0.834725
nervous system	COL10A1	1	1797	0.0556483
nervous system	MCM10	6	1797	0.33389
nervous system	ERCC6L	NA	1797	NA
nervous system	GRIN2D	6	1797	0.33389
nervous system	MMP13	NA	1797	NA
nervous system	NEIL3	2	1797	0.111297
nose	CENPI	115	311804	0.0368821
nose	COL10A1	114	311804	0.0365614
nose	MCM10	234	311804	0.0750471
nose	ERCC6L	200	311804	0.0641429
nose	GRIN2D	106	311804	0.0339957
nose	MMP13	1612	311804	0.516991
nose	NEIL3	333	311804	0.106798
omentum	CENPI	98	213994	0.0457957
omentum	COL10A1	5825	213994	2.72204
omentum	MCM10	404	213994	0.18879
omentum	ERCC6L	116	213994	0.0542071
omentum	GRIN2D	82	213994	0.0383188
omentum	MMP13	2894	213994	1.35237
omentum	NEIL3	202	213994	0.0943952
ovary	CENPI	642	346569	0.185244
ovary	COL10A1	8071	346569	2.32883
ovary	MCM10	732	346569	0.211213
ovary	ERCC6L	289	346569	0.0833889
ovary	GRIN2D	194	346569	0.0559773
ovary	MMP13	3008	346569	0.867937
ovary	NEIL3	314	346569	0.0906024
pancreas	CENPI	709	512856	0.138245
pancreas	COL10A1	580	512856	0.113092
pancreas	MCM10	785	512856	0.153064
pancreas	ERCC6L	354	512856	0.0690252
pancreas	GRIN2D	1406	512856	0.274151
pancreas	MMP13	10	512856	0.00194987
pancreas	NEIL3	371	512856	0.07234
paracolic gutter	CENPI	4	8011	0.0499313
paracolic gutter	COL10A1	252	8011	3.14567
paracolic gutter	MCM10	10	8011	0.124828
paracolic gutter	ERCC6L	3	8011	0.0374485
paracolic gutter	GRIN2D	4	8011	0.0499313
paracolic gutter	MMP13	30	8011	0.374485
paracolic gutter	NEIL3	7	8011	0.0873799
peripheral nervous system	CENPI	2	658	0.303951
peripheral nervous system	COL10A1	5	658	0.759878
peripheral nervous system	MCM10	1	658	0.151976
peripheral nervous system	ERCC6L	NA	658	NA
peripheral nervous system	GRIN2D	3	658	0.455927
peripheral nervous system	MMP13	NA	658	NA
peripheral nervous system	NEIL3	NA	658	NA
placenta	CENPI	2095	561073	0.373392
placenta	COL10A1	933	561073	0.166289
placenta	MCM10	1160	561073	0.206747
placenta	ERCC6L	553	561073	0.0985611
placenta	GRIN2D	1993	561073	0.355212
placenta	MMP13	14	561073	0.00249522
placenta	NEIL3	844	561073	0.150426
pleura	CENPI	5	10717	0.0466548
pleura	COL10A1	2	10717	0.0186619
pleura	MCM10	20	10717	0.186619
pleura	ERCC6L	4	10717	0.0373239
pleura	GRIN2D	35	10717	0.326584
pleura	MMP13	NA	10717	NA
pleura	NEIL3	11	10717	0.102641
pleural fluid	CENPI	79	83186	0.0949679
pleural fluid	COL10A1	10	83186	0.0120213
pleural fluid	MCM10	383	83186	0.460414
pleural fluid	ERCC6L	75	83186	0.0901594
pleural fluid	GRIN2D	55	83186	0.0661169
pleural fluid	MMP13	4	83186	0.0048085
pleural fluid	NEIL3	65	83186	0.0781381
prostate gland	CENPI	143	207838	0.0688036
prostate gland	COL10A1	179	207838	0.0861248
prostate gland	MCM10	145	207838	0.0697659
prostate gland	ERCC6L	119	207838	0.0572561
prostate gland	GRIN2D	246	207838	0.118361
prostate gland	MMP13	254	207838	0.122211
prostate gland	NEIL3	46	207838	0.0221326
saliva	CENPI	60	14319	0.419024
saliva	COL10A1	NA	14319	NA
saliva	MCM10	78	14319	0.544731
saliva	ERCC6L	54	14319	0.377121
saliva	GRIN2D	NA	14319	NA
saliva	MMP13	8	14319	0.0558698
saliva	NEIL3	77	14319	0.537747
scalp	CENPI	NA	2901	NA
scalp	COL10A1	NA	2901	NA
scalp	MCM10	1	2901	0.0344709
scalp	ERCC6L	NA	2901	NA
scalp	GRIN2D	1	2901	0.0344709
scalp	MMP13	NA	2901	NA
scalp	NEIL3	2	2901	0.0689417
sensory system	CENPI	NA	2397	NA
sensory system	COL10A1	NA	2397	NA
sensory system	MCM10	1	2397	0.0417188
sensory system	ERCC6L	NA	2397	NA
sensory system	GRIN2D	NA	2397	NA
sensory system	MMP13	NA	2397	NA
sensory system	NEIL3	NA	2397	NA
skin of body	CENPI	4205	817861	0.514146
skin of body	COL10A1	4370	817861	0.534321
skin of body	MCM10	1393	817861	0.170322
skin of body	ERCC6L	16017	817861	1.9584
skin of body	GRIN2D	668	817861	0.0816765
skin of body	MMP13	3704	817861	0.452889
skin of body	NEIL3	3870	817861	0.473186
small intestine	CENPI	822	1191162	0.0690082
small intestine	COL10A1	127	1191162	0.0106619
small intestine	MCM10	2263	1191162	0.189983
small intestine	ERCC6L	588	1191162	0.0493636
small intestine	GRIN2D	360	1191162	0.0302226
small intestine	MMP13	101	1191162	0.00847912
small intestine	NEIL3	1626	1191162	0.136505
spinal cord	CENPI	230	44639	0.515245
spinal cord	COL10A1	353	44639	0.790788
spinal cord	MCM10	20	44639	0.0448039
spinal cord	ERCC6L	33	44639	0.0739264
spinal cord	GRIN2D	252	44639	0.564529
spinal cord	MMP13	18	44639	0.0403235
spinal cord	NEIL3	13	44639	0.0291225
spleen	CENPI	262	537601	0.048735
spleen	COL10A1	171	537601	0.031808
spleen	MCM10	536	537601	0.0997022
spleen	ERCC6L	189	537601	0.0351562
spleen	GRIN2D	55	537601	0.0102306
spleen	MMP13	3	537601	0.000558035
spleen	NEIL3	501	537601	0.0931918
stomach	CENPI	254	303597	0.0836635
stomach	COL10A1	197	303597	0.0648887
stomach	MCM10	511	303597	0.168315
stomach	ERCC6L	196	303597	0.0645593
stomach	GRIN2D	209	303597	0.0688413
stomach	MMP13	45	303597	0.0148223
stomach	NEIL3	294	303597	0.0968389
tendon of semitendinosus	CENPI	99	10533	0.939903
tendon of semitendinosus	COL10A1	NA	10533	NA
tendon of semitendinosus	MCM10	24	10533	0.227855
tendon of semitendinosus	ERCC6L	NA	10533	NA
tendon of semitendinosus	GRIN2D	119	10533	1.12978
tendon of semitendinosus	MMP13	6	10533	0.0569638
tendon of semitendinosus	NEIL3	NA	10533	NA
testis	CENPI	42	18528	0.226684
testis	COL10A1	3	18528	0.0161917
testis	MCM10	129	18528	0.696244
testis	ERCC6L	134	18528	0.72323
testis	GRIN2D	36	18528	0.194301
testis	MMP13	2	18528	0.0107945
testis	NEIL3	71	18528	0.383204
tongue	CENPI	12	38749	0.0309685
tongue	COL10A1	81	38749	0.209038
tongue	MCM10	10	38749	0.0258071
tongue	ERCC6L	11	38749	0.0283878
tongue	GRIN2D	10	38749	0.0258071
tongue	MMP13	1	38749	0.00258071
tongue	NEIL3	8	38749	0.0206457
ureter	CENPI	5	41757	0.011974
ureter	COL10A1	NA	41757	NA
ureter	MCM10	5	41757	0.011974
ureter	ERCC6L	7	41757	0.0167637
ureter	GRIN2D	6	41757	0.0143688
ureter	MMP13	NA	41757	NA
ureter	NEIL3	44	41757	0.105372
urinary bladder	CENPI	32	36100	0.0886427
urinary bladder	COL10A1	29	36100	0.0803324
urinary bladder	MCM10	5	36100	0.0138504
urinary bladder	ERCC6L	8	36100	0.0221607
urinary bladder	GRIN2D	18	36100	0.0498615
urinary bladder	MMP13	10	36100	0.0277008
urinary bladder	NEIL3	2	36100	0.00554017
uterus	CENPI	108	456208	0.0236734
uterus	COL10A1	6422	456208	1.40769
uterus	MCM10	444	456208	0.097324
uterus	ERCC6L	120	456208	0.0263038
uterus	GRIN2D	78	456208	0.0170975
uterus	MMP13	1575	456208	0.345237
uterus	NEIL3	193	456208	0.0423053
vasculature	CENPI	104	349181	0.029784
vasculature	COL10A1	134	349181	0.0383755
vasculature	MCM10	159	349181	0.0455351
vasculature	ERCC6L	50	349181	0.0143192
vasculature	GRIN2D	68	349181	0.0194741
vasculature	MMP13	48	349181	0.0137465
vasculature	NEIL3	203	349181	0.058136
yolk sac	CENPI	16	56221	0.0284591
yolk sac	COL10A1	2	56221	0.00355739
yolk sac	MCM10	105	56221	0.186763
yolk sac	ERCC6L	9	56221	0.0160083
yolk sac	GRIN2D	30	56221	0.0533608
yolk sac	MMP13	NA	56221	NA
yolk sac	NEIL3	30	56221	0.0533608

## Sheet: Table S6
Cell Type	Gene Symbol	number of single cells expressing gene	total cell count	percent expression
alpha-beta T cell	CENPI	4986	13358650	0.0373241
alpha-beta T cell	COL10A1	5452	13358650	0.0408125
alpha-beta T cell	MCM10	4661	13358650	0.0348913
alpha-beta T cell	ERCC6L	5680	13358650	0.0425193
alpha-beta T cell	GRIN2D	1793	13358650	0.013422
alpha-beta T cell	MMP13	149	13358650	0.00111538
alpha-beta T cell	NEIL3	4188	13358650	0.0313505
B cell	CENPI	1953	2673980	0.0730372
B cell	COL10A1	2050	2673980	0.0766647
B cell	MCM10	1469	2673980	0.0549368
B cell	ERCC6L	2699	2673980	0.100936
B cell	GRIN2D	406	2673980	0.0151834
B cell	MMP13	47	2673980	0.00175768
B cell	NEIL3	560	2673980	0.0209426
CD14-low, CD16-positive monocyte	CENPI	56	453146	0.012358
CD14-low, CD16-positive monocyte	COL10A1	47	453146	0.0103719
CD14-low, CD16-positive monocyte	MCM10	21	453146	0.00463427
CD14-low, CD16-positive monocyte	ERCC6L	31	453146	0.00684106
CD14-low, CD16-positive monocyte	GRIN2D	107	453146	0.0236127
CD14-low, CD16-positive monocyte	MMP13	4	453146	0.000882718
CD14-low, CD16-positive monocyte	NEIL3	75	453146	0.016551
CD14-positive monocyte	CENPI	813	3473271	0.0234073
CD14-positive monocyte	COL10A1	474	3473271	0.0136471
CD14-positive monocyte	MCM10	535	3473271	0.0154033
CD14-positive monocyte	ERCC6L	646	3473271	0.0185992
CD14-positive monocyte	GRIN2D	1505	3473271	0.0433309
CD14-positive monocyte	MMP13	45	3473271	0.00129561
CD14-positive monocyte	NEIL3	5124	3473271	0.147527
CD14-positive, CD16-negative classical monocyte	CENPI	507	2358394	0.0214977
CD14-positive, CD16-negative classical monocyte	COL10A1	133	2358394	0.00563943
CD14-positive, CD16-negative classical monocyte	MCM10	280	2358394	0.0118725
CD14-positive, CD16-negative classical monocyte	ERCC6L	423	2358394	0.0179359
CD14-positive, CD16-negative classical monocyte	GRIN2D	706	2358394	0.0299356
CD14-positive, CD16-negative classical monocyte	MMP13	11	2358394	0.000466419
CD14-positive, CD16-negative classical monocyte	NEIL3	3630	2358394	0.153918
CD16-positive, CD56-dim natural killer cell, human	CENPI	963	1334867	0.072142
CD16-positive, CD56-dim natural killer cell, human	COL10A1	121	1334867	0.00906457
CD16-positive, CD56-dim natural killer cell, human	MCM10	383	1334867	0.028692
CD16-positive, CD56-dim natural killer cell, human	ERCC6L	536	1334867	0.0401538
CD16-positive, CD56-dim natural killer cell, human	GRIN2D	68	1334867	0.00509414
CD16-positive, CD56-dim natural killer cell, human	MMP13	1	1334867	7.49138303666208e-05
CD16-positive, CD56-dim natural killer cell, human	NEIL3	289	1334867	0.0216501
CD4-positive, alpha-beta memory T cell	CENPI	1190	3757936	0.0316663
CD4-positive, alpha-beta memory T cell	COL10A1	3185	3757936	0.084754
CD4-positive, alpha-beta memory T cell	MCM10	733	3757936	0.0195054
CD4-positive, alpha-beta memory T cell	ERCC6L	1473	3757936	0.039197
CD4-positive, alpha-beta memory T cell	GRIN2D	602	3757936	0.0160194
CD4-positive, alpha-beta memory T cell	MMP13	59	3757936	0.00157001
CD4-positive, alpha-beta memory T cell	NEIL3	1141	3757936	0.0303624
CD4-positive, alpha-beta T cell	CENPI	1893	8519957	0.0222184
CD4-positive, alpha-beta T cell	COL10A1	3484	8519957	0.0408922
CD4-positive, alpha-beta T cell	MCM10	1875	8519957	0.0220072
CD4-positive, alpha-beta T cell	ERCC6L	3093	8519957	0.036303
CD4-positive, alpha-beta T cell	GRIN2D	817	8519957	0.00958925
CD4-positive, alpha-beta T cell	MMP13	64	8519957	0.000751178
CD4-positive, alpha-beta T cell	NEIL3	1974	8519957	0.0231691
CD4-positive, CD25-positive, alpha-beta regulatory T cell	CENPI	68	297880	0.022828
CD4-positive, CD25-positive, alpha-beta regulatory T cell	COL10A1	13	297880	0.00436417
CD4-positive, CD25-positive, alpha-beta regulatory T cell	MCM10	11	297880	0.00369276
CD4-positive, CD25-positive, alpha-beta regulatory T cell	ERCC6L	125	297880	0.0419632
CD4-positive, CD25-positive, alpha-beta regulatory T cell	GRIN2D	5	297880	0.00167853
CD4-positive, CD25-positive, alpha-beta regulatory T cell	MMP13	NA	297880	NA
CD4-positive, CD25-positive, alpha-beta regulatory T cell	NEIL3	322	297880	0.108097
CD8-positive, alpha-beta memory T cell	CENPI	749	1876177	0.0399216
CD8-positive, alpha-beta memory T cell	COL10A1	653	1876177	0.0348048
CD8-positive, alpha-beta memory T cell	MCM10	322	1876177	0.0171626
CD8-positive, alpha-beta memory T cell	ERCC6L	767	1876177	0.040881
CD8-positive, alpha-beta memory T cell	GRIN2D	217	1876177	0.0115661
CD8-positive, alpha-beta memory T cell	MMP13	18	1876177	0.000959398
CD8-positive, alpha-beta memory T cell	NEIL3	725	1876177	0.0386424
CD8-positive, alpha-beta memory T cell, CD45RO-positive	CENPI	701	1767657	0.039657
CD8-positive, alpha-beta memory T cell, CD45RO-positive	COL10A1	641	1767657	0.0362627
CD8-positive, alpha-beta memory T cell, CD45RO-positive	MCM10	242	1767657	0.0136904
CD8-positive, alpha-beta memory T cell, CD45RO-positive	ERCC6L	741	1767657	0.0419199
CD8-positive, alpha-beta memory T cell, CD45RO-positive	GRIN2D	196	1767657	0.0110881
CD8-positive, alpha-beta memory T cell, CD45RO-positive	MMP13	16	1767657	0.000905153
CD8-positive, alpha-beta memory T cell, CD45RO-positive	NEIL3	641	1767657	0.0362627
CD8-positive, alpha-beta T cell	CENPI	2221	4031308	0.0550938
CD8-positive, alpha-beta T cell	COL10A1	1385	4031308	0.0343561
CD8-positive, alpha-beta T cell	MCM10	1943	4031308	0.0481978
CD8-positive, alpha-beta T cell	ERCC6L	1854	4031308	0.04599
CD8-positive, alpha-beta T cell	GRIN2D	607	4031308	0.0150571
CD8-positive, alpha-beta T cell	MMP13	60	4031308	0.00148835
CD8-positive, alpha-beta T cell	NEIL3	1852	4031308	0.0459404
central memory CD4-positive, alpha-beta T cell	CENPI	943	2063590	0.0456971
central memory CD4-positive, alpha-beta T cell	COL10A1	3006	2063590	0.145668
central memory CD4-positive, alpha-beta T cell	MCM10	546	2063590	0.0264587
central memory CD4-positive, alpha-beta T cell	ERCC6L	1078	2063590	0.0522391
central memory CD4-positive, alpha-beta T cell	GRIN2D	495	2063590	0.0239873
central memory CD4-positive, alpha-beta T cell	MMP13	56	2063590	0.00271372
central memory CD4-positive, alpha-beta T cell	NEIL3	490	2063590	0.023745
central memory CD8-positive, alpha-beta T cell	CENPI	79	270544	0.0292004
central memory CD8-positive, alpha-beta T cell	COL10A1	240	270544	0.0887102
central memory CD8-positive, alpha-beta T cell	MCM10	45	270544	0.0166332
central memory CD8-positive, alpha-beta T cell	ERCC6L	141	270544	0.0521172
central memory CD8-positive, alpha-beta T cell	GRIN2D	43	270544	0.0158939
central memory CD8-positive, alpha-beta T cell	MMP13	7	270544	0.00258738
central memory CD8-positive, alpha-beta T cell	NEIL3	50	270544	0.0184813
classical monocyte	CENPI	626	3241548	0.0193118
classical monocyte	COL10A1	156	3241548	0.00481252
classical monocyte	MCM10	455	3241548	0.0140365
classical monocyte	ERCC6L	555	3241548	0.0171214
classical monocyte	GRIN2D	1159	3241548	0.0357545
classical monocyte	MMP13	13	3241548	0.000401043
classical monocyte	NEIL3	5760	3241548	0.177693
dendritic cell	CENPI	46	323030	0.0142402
dendritic cell	COL10A1	14	323030	0.00433396
dendritic cell	MCM10	72	323030	0.022289
dendritic cell	ERCC6L	17	323030	0.00526267
dendritic cell	GRIN2D	29	323030	0.00897749
dendritic cell	MMP13	1	323030	0.000309569
dendritic cell	NEIL3	104	323030	0.0321952
effector memory CD4-positive, alpha-beta T cell	CENPI	97	1178408	0.00823144
effector memory CD4-positive, alpha-beta T cell	COL10A1	101	1178408	0.00857089
effector memory CD4-positive, alpha-beta T cell	MCM10	43	1178408	0.00364899
effector memory CD4-positive, alpha-beta T cell	ERCC6L	238	1178408	0.0201967
effector memory CD4-positive, alpha-beta T cell	GRIN2D	35	1178408	0.00297011
effector memory CD4-positive, alpha-beta T cell	MMP13	NA	1178408	NA
effector memory CD4-positive, alpha-beta T cell	NEIL3	149	1178408	0.0126442
effector memory CD8-positive, alpha-beta T cell	CENPI	621	1496478	0.0414974
effector memory CD8-positive, alpha-beta T cell	COL10A1	401	1496478	0.0267963
effector memory CD8-positive, alpha-beta T cell	MCM10	197	1496478	0.0131642
effector memory CD8-positive, alpha-beta T cell	ERCC6L	600	1496478	0.0400941
effector memory CD8-positive, alpha-beta T cell	GRIN2D	153	1496478	0.010224
effector memory CD8-positive, alpha-beta T cell	MMP13	9	1496478	0.000601412
effector memory CD8-positive, alpha-beta T cell	NEIL3	591	1496478	0.0394927
gamma-delta T cell	CENPI	136	442062	0.0307649
gamma-delta T cell	COL10A1	41	442062	0.00927472
gamma-delta T cell	MCM10	113	442062	0.025562
gamma-delta T cell	ERCC6L	155	442062	0.035063
gamma-delta T cell	GRIN2D	39	442062	0.00882229
gamma-delta T cell	MMP13	3	442062	0.000678638
gamma-delta T cell	NEIL3	104	442062	0.0235261
group 1 innate lymphoid cell	CENPI	2284	2170838	0.105213
group 1 innate lymphoid cell	COL10A1	539	2170838	0.0248291
group 1 innate lymphoid cell	MCM10	2317	2170838	0.106733
group 1 innate lymphoid cell	ERCC6L	1139	2170838	0.0524682
group 1 innate lymphoid cell	GRIN2D	349	2170838	0.0160767
group 1 innate lymphoid cell	MMP13	24	2170838	0.00110556
group 1 innate lymphoid cell	NEIL3	1117	2170838	0.0514548
hematopoietic cell	CENPI	11527	25130257	0.045869
hematopoietic cell	COL10A1	9568	25130257	0.0380736
hematopoietic cell	MCM10	12740	25130257	0.0506959
hematopoietic cell	ERCC6L	12028	25130257	0.0478626
hematopoietic cell	GRIN2D	5127	25130257	0.0204017
hematopoietic cell	MMP13	286	25130257	0.00113807
hematopoietic cell	NEIL3	16952	25130257	0.0674565
hematopoietic multipotent progenitor cell	CENPI	283	384040	0.0736902
hematopoietic multipotent progenitor cell	COL10A1	79	384040	0.0205708
hematopoietic multipotent progenitor cell	MCM10	425	384040	0.110666
hematopoietic multipotent progenitor cell	ERCC6L	405	384040	0.105458
hematopoietic multipotent progenitor cell	GRIN2D	136	384040	0.035413
hematopoietic multipotent progenitor cell	MMP13	NA	384040	NA
hematopoietic multipotent progenitor cell	NEIL3	528	384040	0.137486
hematopoietic precursor cell	CENPI	701	854322	0.0820534
hematopoietic precursor cell	COL10A1	177	854322	0.0207182
hematopoietic precursor cell	MCM10	1699	854322	0.198871
hematopoietic precursor cell	ERCC6L	1039	854322	0.121617
hematopoietic precursor cell	GRIN2D	216	854322	0.0252832
hematopoietic precursor cell	MMP13	NA	854322	NA
hematopoietic precursor cell	NEIL3	1569	854322	0.183654
innate lymphoid cell	CENPI	2289	2183267	0.104843
innate lymphoid cell	COL10A1	547	2183267	0.0250542
innate lymphoid cell	MCM10	2326	2183267	0.106538
innate lymphoid cell	ERCC6L	1148	2183267	0.0525818
innate lymphoid cell	GRIN2D	352	2183267	0.0161226
innate lymphoid cell	MMP13	24	2183267	0.00109927
innate lymphoid cell	NEIL3	1125	2183267	0.0515283
leukocyte	CENPI	10743	24087894	0.0445992
leukocyte	COL10A1	9045	24087894	0.03755
leukocyte	MCM10	10897	24087894	0.0452385
leukocyte	ERCC6L	10927	24087894	0.045363
leukocyte	GRIN2D	4821	24087894	0.0200142
leukocyte	MMP13	281	24087894	0.00116656
leukocyte	NEIL3	15144	24087894	0.0628698
lymphocyte	CENPI	9642	18989011	0.0507767
lymphocyte	COL10A1	8498	18989011	0.0447522
lymphocyte	MCM10	10013	18989011	0.0527305
lymphocyte	ERCC6L	10053	18989011	0.0529411
lymphocyte	GRIN2D	2672	18989011	0.0140713
lymphocyte	MMP13	231	18989011	0.00121649
lymphocyte	NEIL3	6742	18989011	0.0355047
lymphocyte of B lineage	CENPI	1967	2717592	0.0723803
lymphocyte of B lineage	COL10A1	2051	2717592	0.0754712
lymphocyte of B lineage	MCM10	1536	2717592	0.0565206
lymphocyte of B lineage	ERCC6L	2714	2717592	0.0998678
lymphocyte of B lineage	GRIN2D	409	2717592	0.0150501
lymphocyte of B lineage	MMP13	48	2717592	0.00176627
lymphocyte of B lineage	NEIL3	576	2717592	0.0211952
mature alpha-beta T cell	CENPI	4984	13341563	0.0373569
mature alpha-beta T cell	COL10A1	5451	13341563	0.0408573
mature alpha-beta T cell	MCM10	4655	13341563	0.034891
mature alpha-beta T cell	ERCC6L	5677	13341563	0.0425512
mature alpha-beta T cell	GRIN2D	1793	13341563	0.0134392
mature alpha-beta T cell	MMP13	149	13341563	0.00111681
mature alpha-beta T cell	NEIL3	4180	13341563	0.0313307
mature B cell	CENPI	992	1675547	0.0592045
mature B cell	COL10A1	1304	1675547	0.0778253
mature B cell	MCM10	840	1675547	0.0501329
mature B cell	ERCC6L	1794	1675547	0.10707
mature B cell	GRIN2D	255	1675547	0.0152189
mature B cell	MMP13	12	1675547	0.000716184
mature B cell	NEIL3	271	1675547	0.0161738
mature gamma-delta T cell	CENPI	98	326960	0.0299731
mature gamma-delta T cell	COL10A1	21	326960	0.0064228
mature gamma-delta T cell	MCM10	24	326960	0.00734035
mature gamma-delta T cell	ERCC6L	119	326960	0.0363959
mature gamma-delta T cell	GRIN2D	29	326960	0.00886959
mature gamma-delta T cell	MMP13	1	326960	0.000305848
mature gamma-delta T cell	NEIL3	43	326960	0.0131515
mature T cell	CENPI	5222	13761400	0.0379467
mature T cell	COL10A1	5803	13761400	0.0421687
mature T cell	MCM10	5095	13761400	0.0370238
mature T cell	ERCC6L	5966	13761400	0.0433531
mature T cell	GRIN2D	1868	13761400	0.0135742
mature T cell	MMP13	156	13761400	0.00113361
mature T cell	NEIL3	4528	13761400	0.0329036
memory B cell	CENPI	98	499303	0.0196274
memory B cell	COL10A1	34	499303	0.00680949
memory B cell	MCM10	273	499303	0.0546762
memory B cell	ERCC6L	198	499303	0.0396553
memory B cell	GRIN2D	8	499303	0.00160223
memory B cell	MMP13	NA	499303	NA
memory B cell	NEIL3	70	499303	0.0140195
memory T cell	CENPI	1940	5635262	0.0344261
memory T cell	COL10A1	3838	5635262	0.0681069
memory T cell	MCM10	1055	5635262	0.0187214
memory T cell	ERCC6L	2240	5635262	0.0397497
memory T cell	GRIN2D	819	5635262	0.0145335
memory T cell	MMP13	77	5635262	0.0013664
memory T cell	NEIL3	1868	5635262	0.0331484
monocyte	CENPI	1001	4728920	0.0211676
monocyte	COL10A1	521	4728920	0.0110173
monocyte	MCM10	767	4728920	0.0162193
monocyte	ERCC6L	836	4728920	0.0176785
monocyte	GRIN2D	2108	4728920	0.0445768
monocyte	MMP13	47	4728920	0.000993884
monocyte	NEIL3	7931	4728920	0.167713
mononuclear cell	CENPI	10691	24049170	0.0444548
mononuclear cell	COL10A1	9036	24049170	0.037573
mononuclear cell	MCM10	10852	24049170	0.0451242
mononuclear cell	ERCC6L	10909	24049170	0.0453612
mononuclear cell	GRIN2D	4812	24049170	0.020009
mononuclear cell	MMP13	279	24049170	0.00116012
mononuclear cell	NEIL3	14784	24049170	0.0614741
mononuclear phagocyte	CENPI	1049	5060028	0.0207311
mononuclear phagocyte	COL10A1	538	5060028	0.0106324
mononuclear phagocyte	MCM10	839	5060028	0.0165809
mononuclear phagocyte	ERCC6L	856	5060028	0.0169169
mononuclear phagocyte	GRIN2D	2140	5060028	0.0422923
mononuclear phagocyte	MMP13	48	5060028	0.000948611
mononuclear phagocyte	NEIL3	8042	5060028	0.158932
mucosal invariant T cell	CENPI	121	462561	0.0261587
mucosal invariant T cell	COL10A1	411	462561	0.0888531
mucosal invariant T cell	MCM10	108	462561	0.0233483
mucosal invariant T cell	ERCC6L	417	462561	0.0901503
mucosal invariant T cell	GRIN2D	102	462561	0.0220511
mucosal invariant T cell	MMP13	7	462561	0.00151331
mucosal invariant T cell	NEIL3	55	462561	0.0118903
myeloid cell	CENPI	1130	5063395	0.022317
myeloid cell	COL10A1	897	5063395	0.0177154
myeloid cell	MCM10	908	5063395	0.0179326
myeloid cell	ERCC6L	910	5063395	0.0179721
myeloid cell	GRIN2D	2211	5063395	0.0436664
myeloid cell	MMP13	55	5063395	0.00108623
myeloid cell	NEIL3	8476	5063395	0.167398
myeloid leukocyte	CENPI	1058	4919855	0.0215047
myeloid leukocyte	COL10A1	540	4919855	0.0109759
myeloid leukocyte	MCM10	812	4919855	0.0165046
myeloid leukocyte	ERCC6L	857	4919855	0.0174192
myeloid leukocyte	GRIN2D	2128	4919855	0.0432533
myeloid leukocyte	MMP13	50	4919855	0.00101629
myeloid leukocyte	NEIL3	8303	4919855	0.168765
naive B cell	CENPI	836	1034628	0.080802
naive B cell	COL10A1	1237	1034628	0.11956
naive B cell	MCM10	316	1034628	0.0305424
naive B cell	ERCC6L	1509	1034628	0.14585
naive B cell	GRIN2D	226	1034628	0.0218436
naive B cell	MMP13	11	1034628	0.00106318
naive B cell	NEIL3	149	1034628	0.0144013
naive T cell	CENPI	590	4854471	0.0121537
naive T cell	COL10A1	678	4854471	0.0139665
naive T cell	MCM10	247	4854471	0.00508809
naive T cell	ERCC6L	1657	4854471	0.0341335
naive T cell	GRIN2D	164	4854471	0.00337833
naive T cell	MMP13	13	4854471	0.000267794
naive T cell	NEIL3	243	4854471	0.00500569
naive thymus-derived CD4-positive, alpha-beta T cell	CENPI	348	3606904	0.00964816
naive thymus-derived CD4-positive, alpha-beta T cell	COL10A1	161	3606904	0.00446366
naive thymus-derived CD4-positive, alpha-beta T cell	MCM10	126	3606904	0.0034933
naive thymus-derived CD4-positive, alpha-beta T cell	ERCC6L	1134	3606904	0.0314397
naive thymus-derived CD4-positive, alpha-beta T cell	GRIN2D	82	3606904	0.00227342
naive thymus-derived CD4-positive, alpha-beta T cell	MMP13	1	3606904	2.77246081403885e-05
naive thymus-derived CD4-positive, alpha-beta T cell	NEIL3	155	3606904	0.00429731
naive thymus-derived CD8-positive, alpha-beta T cell	CENPI	208	1104775	0.0188274
naive thymus-derived CD8-positive, alpha-beta T cell	COL10A1	498	1104775	0.0450771
naive thymus-derived CD8-positive, alpha-beta T cell	MCM10	109	1104775	0.00986626
naive thymus-derived CD8-positive, alpha-beta T cell	ERCC6L	431	1104775	0.0390125
naive thymus-derived CD8-positive, alpha-beta T cell	GRIN2D	78	1104775	0.00706026
naive thymus-derived CD8-positive, alpha-beta T cell	MMP13	10	1104775	0.000905162
naive thymus-derived CD8-positive, alpha-beta T cell	NEIL3	62	1104775	0.005612
natural killer cell	CENPI	2284	2170028	0.105252
natural killer cell	COL10A1	539	2170028	0.0248384
natural killer cell	MCM10	2317	2170028	0.106773
natural killer cell	ERCC6L	1138	2170028	0.0524417
natural killer cell	GRIN2D	349	2170028	0.0160827
natural killer cell	MMP13	24	2170028	0.00110598
natural killer cell	NEIL3	1117	2170028	0.051474
non-classical monocyte	CENPI	72	587712	0.0122509
non-classical monocyte	COL10A1	47	587712	0.00799711
non-classical monocyte	MCM10	33	587712	0.005615
non-classical monocyte	ERCC6L	46	587712	0.00782696
non-classical monocyte	GRIN2D	142	587712	0.0241615
non-classical monocyte	MMP13	4	587712	0.000680605
non-classical monocyte	NEIL3	144	587712	0.0245018
precursor cell	CENPI	1029	4802778	0.0214251
precursor cell	COL10A1	540	4802778	0.0112435
precursor cell	MCM10	989	4802778	0.0205922
precursor cell	ERCC6L	856	4802778	0.017823
precursor cell	GRIN2D	2111	4802778	0.0439537
precursor cell	MMP13	47	4802778	0.0009786
precursor cell	NEIL3	7949	4802778	0.165508
professional antigen presenting cell	CENPI	1040	2006583	0.0518294
professional antigen presenting cell	COL10A1	1321	2006583	0.0658333
professional antigen presenting cell	MCM10	913	2006583	0.0455002
professional antigen presenting cell	ERCC6L	1814	2006583	0.0904024
professional antigen presenting cell	GRIN2D	287	2006583	0.0143029
professional antigen presenting cell	MMP13	13	2006583	0.000647868
professional antigen presenting cell	NEIL3	383	2006583	0.0190872
progenitor cell	CENPI	1029	4802388	0.0214268
progenitor cell	COL10A1	534	4802388	0.0111195
progenitor cell	MCM10	989	4802388	0.0205939
progenitor cell	ERCC6L	856	4802388	0.0178245
progenitor cell	GRIN2D	2111	4802388	0.0439573
progenitor cell	MMP13	47	4802388	0.00097868
progenitor cell	NEIL3	7948	4802388	0.165501
regulatory T cell	CENPI	191	383009	0.0498683
regulatory T cell	COL10A1	323	383009	0.0843322
regulatory T cell	MCM10	417	383009	0.108875
regulatory T cell	ERCC6L	278	383009	0.0725832
regulatory T cell	GRIN2D	45	383009	0.0117491
regulatory T cell	MMP13	3	383009	0.000783271
regulatory T cell	NEIL3	612	383009	0.159787
T cell	CENPI	5350	14071690	0.0380196
T cell	COL10A1	5898	14071690	0.0419139
T cell	MCM10	5914	14071690	0.0420276
T cell	ERCC6L	6169	14071690	0.0438398
T cell	GRIN2D	1909	14071690	0.0135662
T cell	MMP13	159	14071690	0.00112993
T cell	NEIL3	4950	14071690	0.035177

## Sheet: Table S7
					NESTED EPITOPES			T2 ASSAY			IMMUNOPEPTIDOME ASSAY
GENE	EPITOPE_SEQ	HLA_ALLELE	MEDIAN_IC50	GENE WITH BLASTP EXACT MATCH	EPITOPES	HLA_ALLELE	MEDIAN_IC50	PERFORMED	VALIDATED	ALIAS	VALIDATED	CELL LINE	MATCH IN HLA LIGAND ATLAS
CENPI	AECFLQEGF	HLA-B*44:02	207.63
CENPI	ALCPYVCHLL	HLA-A*02:01	155.54		ALCPYVCHL	HLA-A*02:01	34.02
CENPI	ALISVSLPV	HLA-A*02:01	9.53					X		CENPI-1
CENPI	ALLSLDTSIL	HLA-A*02:01	204.76		ALLSLDTSI	HLA-A*02:01	41.07
CENPI	ALLSLYKFFA	HLA-A*02:01	66.32		LLSLYKFFA	HLA-A*02:01	51.57
CENPI	ALSGKFGNAV	HLA-A*02:01	195.9
CENPI	AMFDFIDRK	HLA-A*11:01 | HLA-A*03:01	14.46 | 61.91
CENPI	APALISVSL	HLA-B*07:02 | HLA-B*35:01	16.27 | 299.78
CENPI	AVSWLCVGK	HLA-A*11:01 | HLA-A*03:01	33.29 | 197.44
CENPI	CPYVCHLLY	HLA-B*35:01	22.89
CENPI	EEIDILLNI	HLA-B*44:02	231.97
CENPI	EPVLLRFYY	HLA-B*35:01	44.22
CENPI	FASLQDDAL	HLA-B*35:01	64.71
CENPI	FFAPALISV	HLA-A*02:01	83.34
CENPI	FILDFYEKV	HLA-A*02:01	16.02
CENPI	FLQEGFYSCEA	HLA-A*02:01	223.5		FLQEGFYSC	HLA-A*02:01	45.27
CENPI	FLSYAVSFLL	HLA-A*02:01	17.1		LSYAVSFLL | FLSYAVSFL	HLA-A*02:01	320.33 | 14.17	X	X	CENPI-2
CENPI	FPLEQLQSF	HLA-B*07:02 | HLA-B*35:01	197.76 | 10.43
CENPI	FPPGIFYSAL	HLA-B*07:02	125.55
CENPI	FQTTLSAWKV	HLA-A*02:01	198.81
CENPI	FYYWLSQTL	HLA-A*24:02	124.4
CENPI	GIFYSALLSL	HLA-A*02:01	219.23
CENPI	GLQGLKLFI	HLA-A*02:01	181.81
CENPI	GMQPHLQAL	HLA-A*02:01	92.92
CENPI	GSTKVLFYR	HLA-A*11:01	86
CENPI	HLLYLLTKK	HLA-A*03:01	57.48
CENPI	HPSFLSYAVSF	HLA-B*35:01	99.39		HPSFLSYAV	HLA-B*07:02 | HLA-B*35:01	94.46 | 50.55
CENPI	ILKCMIPATV	HLA-A*02:01	127.68
CENPI	ILNQLCFIM	HLA-A*02:01	197.52
CENPI	IMHRYRKNL	HLA-B*08:01	200.33
CENPI	IPFSSFSEV	HLA-B*51:01 | HLA-B*07:02	141.81 | 215.41
CENPI	IPVLNSSSY	HLA-B*35:01	6.75
CENPI	IYINYNLPL	HLA-A*24:02	127.2
CENPI	KELLQNWLLW	HLA-B*44:02	98.88
CENPI	KLIHYVGWL	HLA-A*02:01	27.81
CENPI	KLLDLQAKM	HLA-A*02:01	72.34
CENPI	KLMLGPANV	HLA-A*02:01	13.92
CENPI	KPFRVRKLL	HLA-B*07:02	75.55
CENPI	KTVENVAWK	HLA-A*11:01 | HLA-A*03:01	89.77 | 275.97
CENPI	KTYQEFNHYL	HLA-A*02:01	205.76		TYQEFNHYL | KTYQEFNHY	HLA-A*24:02 | HLA-A*11:01	141.03 | 237.77
CENPI	KVCDIYINY	HLA-A*11:01	100.77								X	NCI-H441 (LUAD)
CENPI	KVLFYRWLV	HLA-A*02:01	46.33
CENPI	KVNNYEHGK	HLA-A*11:01 | HLA-A*03:01	46.13 | 105.2
CENPI	KWSWYLDYLF	HLA-A*24:02	13.68
CENPI	LFYRWLVAMF	HLA-A*24:02	249.12		FYRWLVAMF	HLA-A*24:02	119.08
CENPI	LLFDHLAQLF	HLA-A*02:01	221.21		LLFDHLAQL	HLA-A*02:01	9.93
CENPI	LLQNWLLWL	HLA-A*02:01	23.16
CENPI	LLYGFFFASL	HLA-A*02:01	18.9		LYGFFFASL | LLYGFFFAS	HLA-A*24:02 | HLA-A*02:01	162.73 | 77.83
CENPI	LPSQMGSVL	HLA-B*07:02 | HLA-B*35:01	10.45 | 66.92
CENPI	LPVRKKIYF	HLA-B*35:01	150.38
CENPI	LQALLSLYK	HLA-A*03:01	141.06
CENPI	LQMAVGYFEK	HLA-A*11:01	23.41		QMAVGYFEK	HLA-A*11:01 | HLA-A*03:01	64.43 | 149.13
CENPI	MLGPANVRPL	HLA-A*02:01	229.47
CENPI	MVGCLWTSK	HLA-A*11:01 | HLA-A*03:01	70.31 | 155.35
CENPI	NLLYGFFFA	HLA-A*02:01	21.43
CENPI	NLWKTALLAV	HLA-A*02:01	35.41		NLWKTALLA	HLA-A*02:01	156.54
CENPI	NYNLPLVVLF	HLA-A*24:02	48.77
CENPI	QLLQNIHCL	HLA-A*02:01	104.98										QLLQNIHCLELPSQ (Lung)
CENPI	QLQSFPQLL	HLA-A*02:01	292.54
CENPI	QLVSWIPFS	HLA-A*02:01	390.25
CENPI	QPHLQALLSL	HLA-B*07:02	127.79
CENPI	RILKCMIPA	HLA-A*02:01	116.1
CENPI	RLESNNTFLL	HLA-A*02:01	235.66
CENPI	RPLKRKWNSL	HLA-B*07:02	50.84
CENPI	RWLVAMFDF	HLA-A*24:02	64.88
CENPI	SEFNFSSKTY	HLA-B*44:02	44.1
CENPI	SILNQLCFI	HLA-A*02:01	54.33
CENPI	SLDTSILNQL	HLA-A*02:01	270.06
CENPI	SLLLHYINCV	HLA-A*02:01	37.6		LLLHYINCV	HLA-A*02:01	8.37	X	X	CENPI-3
CENPI	SLQDDALCPYV	HLA-A*02:01	58.05		LQDDALCPYV	HLA-A*02:01	91.22
CENPI	SLYKFFAPAL	HLA-A*02:01	51.85		SLYKFFAPA	HLA-A*02:01	20.25
CENPI	SMDIHMKPV	HLA-A*02:01	80.98
CENPI	SMVGCLWTS	HLA-A*02:01	131.4
CENPI	SPEPLKLML	HLA-B*07:02	100.08
CENPI	SSFQTTLSAWK	HLA-A*11:01	40.58
CENPI	SSYTKECGK	HLA-A*11:01 | HLA-A*03:01	58.07 | 167.32
CENPI	SVHHSSIPR	HLA-A*11:01	56.2
CENPI	SVSKLIHYV	HLA-A*02:01	51.67
CENPI	TLGGSMNSV	HLA-A*02:01	66.93
CENPI	VLFPPGIFYS	HLA-A*02:01	157.93		VLFPPGIFY	HLA-A*03:01	64.52
CENPI	VLLRFYYWL	HLA-A*02:01	19.94
CENPI	VLNSSSYTK	HLA-A*11:01 | HLA-A*03:01	55.18 | 54.97
CENPI	WLLWLSMDI	HLA-A*02:01	60.86
CENPI	WLSTTAMRL	HLA-A*02:01	131.68
CENPI	WLVAMFDFI	HLA-A*02:01	42.34
CENPI	YINYNLPLV	HLA-A*02:01	13.51
CENPI	YLDYLFSQGL	HLA-A*02:01	55.07
CENPI	YLFSQGLQGL	HLA-A*02:01	23.44
CENPI	YLLTKKENV	HLA-A*02:01	30.04
CENPI	YLTSMVGCL	HLA-A*02:01	62.54
CENPI	YSCEAFLYK	HLA-A*11:01 | HLA-A*03:01	18.52 | 215.78
CENPI	YVCHLLYLL	HLA-A*02:01	42.06
COL10A1	AVMPEGFIK	HLA-A*11:01 | HLA-A*03:01	7.77 | 178.98
COL10A1	AYPAIGTPI	HLA-A*24:02	153.1
COL10A1	FLLLVSLNLV	HLA-A*02:01	14.25		LLLVSLNLV | FLLLVSLNL	HLA-A*02:01	25.34 | 18.05	X		COL10A1-1
COL10A1	GIFTCQIPGI	HLA-A*02:01	227.76
COL10A1	GIYYFSYHV	HLA-A*02:01	17.69					X	X	COL10A1-2
COL10A1	GLYKNGTPV	HLA-A*02:01	33.84					X	X	COL10A1-3
COL10A1	GMPVSAFTV	HLA-A*02:01	60.03
COL10A1	GPAGIATKGL	HLA-B*07:02	137.95
COL10A1	GPRGHPGPS	HLA-B*07:02	152.61
COL10A1	GPYGPKGDV	HLA-B*07:02	326.05
COL10A1	GTHVWVGLYK	HLA-A*03:01	24.55
COL10A1	ILSKAYPAI	HLA-A*02:01	74.97
COL10A1	IPFLLLVSL	HLA-B*07:02 | HLA-B*35:01	124.7 | 172.7
COL10A1	IPGIYYFSY	HLA-B*35:01	34.53
COL10A1	IPGPAGISV	HLA-B*07:02	74.19
COL10A1	KPGYGSPGL	HLA-B*07:02	109.37
COL10A1	LPGPPGPSA	HLA-B*07:02	233.39
COL10A1	LPNAESNGL	HLA-B*07:02 | HLA-B*35:01	241.75 | 98.79
COL10A1	LPNTKTQFF	HLA-B*35:01	50.97
COL10A1	MLPQIPFLLL	HLA-A*02:01	89.54		MLPQIPFLL | LPQIPFLLL	HLA-A*02:01 | HLA-B*07:02	19.05 | 89.02
COL10A1	MPTGIKGPL	HLA-B*07:02 | HLA-B*35:01	18.95 | 64.05
COL10A1	MPVSAFTVIL	HLA-B*07:02 | HLA-B*35:01	97.95 | 83		MPVSAFTVI	HLA-B*51:01 | HLA-B*07:02 | HLA-B*35:01	47.08 | 62.4 | 46.04
COL10A1	NLVHGVFYA	HLA-A*02:01	19.77
COL10A1	RPSLSGTPL	HLA-B*07:02	3.6
COL10A1	SAFTVILSK	HLA-A*11:01 | HLA-A*03:01	9.34 | 71.88
COL10A1	SLSGTPLVSA	HLA-A*02:01	264.02
COL10A1	TQFFIPYTI	HLA-A*02:01	189.05
COL10A1	VILSKAYPA	HLA-A*02:01	163.16
COL10A1	VMPEGFIKA	HLA-A*02:01	93.01
COL10A1	VMYTYDEYT	HLA-A*02:01	173.47
COL10A1	YLDQASGSAI	HLA-A*02:01	244.99		YLDQASGSA	HLA-A*02:01	219.33
COL10A1	YPAIGTPIPF	HLA-B*07:02 | HLA-B*35:01	89.85 | 14.42
ERCC6L	AESNVSIIEI	HLA-B*44:02	107.91
ERCC6L	AIIKPYFLRR	HLA-A*11:01	140.35		AIIKPYFLR	HLA-A*11:01	49.28
ERCC6L	CLLNLGTFSA	HLA-A*02:01	95.69		LLNLGTFSA	HLA-A*02:01	63.52
ERCC6L	CTNSSLGMEK	HLA-A*11:01	39.17
ERCC6L	ELWSLFDFA	HLA-A*02:01	244.02
ERCC6L	EPSASSPQY	HLA-B*35:01	18.24
ERCC6L	ESFNYVLSK	HLA-A*11:01 | HLA-A*03:01	36.72 | 245.25
ERCC6L	EVMLLTLSLYK	HLA-A*11:01	76.77		MLLTLSLYK | VMLLTLSLYK	HLA-A*11:01 | HLA-A*03:01 | HLA-A*03:01	20.65 | 9.93 | 8.04
ERCC6L	FLLTTQVGGV	HLA-A*02:01	14.83		LLTTQVGGV	HLA-A*02:01	211
ERCC6L	FLMDLLKRL	HLA-A*02:01	6.44					X	X	ERCC6L-1
ERCC6L	FLSGMFDASL	HLA-A*02:01	24.78
ERCC6L	FQQNKDYSV	HLA-A*02:01	58.25
ERCC6L	FTIEDLQNSV	HLA-A*02:01	114.2
ERCC6L	GMFDASLVNHV	HLA-A*02:01	26.26
ERCC6L	GTVEEKIYR	HLA-A*11:01	312.44
ERCC6L	GTVTHLLER	HLA-A*11:01	190.11
ERCC6L	HPRLLSARAC	HLA-B*07:02	118.4		HPRLLSARA	HLA-B*07:02	82.87
ERCC6L	IAFLYSLYR	HLA-A*11:01 | HLA-A*03:01	89.77 | 320.45
ERCC6L	IAYLQSLGI	HLA-B*51:01	266.44
ERCC6L	IIWIRLVPL	HLA-A*02:01	106.96
ERCC6L	IPASNRLLL	HLA-B*07:02 | HLA-B*35:01	13.74 | 259.8								X	NCI-H2228 (LUAD)	IPASNRLLL (Cerebellum)
ERCC6L	IPSSVNKSM	HLA-B*07:02 | HLA-B*35:01	52.88 | 51.43
ERCC6L	ITCGTVEEK	HLA-A*11:01	97.41
ERCC6L	KIQEALEEL	HLA-A*02:01	154.6
ERCC6L	KISENLMAI	HLA-A*02:01	58.21
ERCC6L	KIYRRQVFK	HLA-A*11:01 | HLA-A*03:01	14.28 | 4.9
ERCC6L	KLCDHPRLL	HLA-A*02:01	138.84
ERCC6L	KLDEHIAYL	HLA-A*02:01	7.38					X	X	ERCC6L-2	X	NCI-H1703 (LUSC) NCI-H2228 (LUAD)	KLDEHIAYL (Bone marrow)
ERCC6L	KMIFLMDLL	HLA-A*02:01	34.27
ERCC6L	KPQPQPSPLL	HLA-B*07:02	145.48		KPQPQPSPL	HLA-B*07:02	17.17
ERCC6L	KQFDASTPK	HLA-A*11:01 | HLA-A*03:01	34.09 | 117.67
ERCC6L	KSSWLMTSK	HLA-A*11:01 | HLA-A*03:01	27.97 | 58.63
ERCC6L	KTVQIIAFL	HLA-A*02:01	321.1
ERCC6L	KVNVTTLQDGK	HLA-A*11:01	183.27
ERCC6L	LLIMPTNLI	HLA-A*02:01	177.42
ERCC6L	LLMETRSPLA	HLA-A*02:01	87.96		LLMETRSPL	HLA-B*07:02 | HLA-B*08:01 | HLA-A*02:01	187.71 | 94.3 | 33.76	X	X	ERCC6L-3
ERCC6L	LMAIIKPYFL	HLA-A*02:01	89.32
ERCC6L	LMYTCDLSV	HLA-A*02:01	13.59
ERCC6L	LYRELHNQLF	HLA-A*24:02	58.61
ERCC6L	MIFLMDLLK	HLA-A*11:01 | HLA-A*03:01	19.41 | 40.27
ERCC6L	MLINNWQQL	HLA-A*02:01	43.28
ERCC6L	MPSLSRKNDL	HLA-B*07:02	167.17
ERCC6L	NTWVKEFIK	HLA-A*11:01	222.41
ERCC6L	QYACDFNLF	HLA-A*24:02	35.51
ERCC6L	RINLFQQNK	HLA-A*03:01	54.82
ERCC6L	RLLKNRHFK	HLA-A*11:01 | HLA-A*03:01	68.96 | 25.71
ERCC6L	RLNEKNPDV	HLA-A*02:01	96.5
ERCC6L	RLVPLQEEI	HLA-A*02:01	173.48
ERCC6L	SENKSSWLM	HLA-B*44:02	75.14
ERCC6L	SLDHIKELL	HLA-A*02:01	231.71
ERCC6L	SLFQFSSVK	HLA-A*11:01 | HLA-A*03:01	20.35 | 21.07
ERCC6L	SLINMVLDHV	HLA-A*02:01	25.96
ERCC6L	SLVNHVLLI	HLA-A*02:01	38.43
ERCC6L	SPEQAAHYL	HLA-B*07:02	112.34
ERCC6L	SPLAELGVL	HLA-B*07:02	58.35
ERCC6L	SVFLLTTQV	HLA-A*02:01	167.07
ERCC6L	SVNKSMNSR	HLA-A*11:01	131.22
ERCC6L	TAATRVVIF	HLA-B*35:01	211.19
ERCC6L	TPIQNNLQEL	HLA-B*07:02	148.81
ERCC6L	TYQMLINNW	HLA-A*24:02	81.09
ERCC6L	VLLIMPTNL	HLA-A*02:01	123.17
ERCC6L	WLMTSKPSAL	HLA-A*02:01	147.92		WLMTSKPSA	HLA-A*02:01	92.46
ERCC6L	YLQSLGIAGI	HLA-A*02:01	53.48
GRIN2D	ALLRDYGFL	HLA-A*02:01	242.36
GRIN2D	ALVFNNSVPV	HLA-A*02:01	68.88
GRIN2D	ALVFSGPAYA	HLA-A*02:01	167.94		LVFSGPAYA	HLA-A*02:01	170.82
GRIN2D	AMGLSLLVFA	HLA-A*02:01	179.23
GRIN2D	APILDFLSA	HLA-B*07:02	264.1
GRIN2D	APLPAGLFA	HLA-B*07:02	222.23
GRIN2D	APRGAAGRPL	HLA-B*07:02	7.74
GRIN2D	APRPAPGPA	HLA-B*07:02	12.8
GRIN2D	AQIRLLFCA	HLA-A*02:01	232.4
GRIN2D	ATLEERPFV	HLA-A*02:01	271.63	GRIN2C | GRIN2D
GRIN2D	AVAPILDFL	HLA-A*02:01	159.79
GRIN2D	AVLNYMARK	HLA-A*11:01 | HLA-A*03:01	21.06 | 64.28
GRIN2D	CPRAAPARRL	HLA-B*07:02	48.28
GRIN2D	DPRSLVLQL	HLA-B*07:02	169.96
GRIN2D	EIVDFSVPFV	HLA-A*02:01	379.97	GRIN2C | GRIN2D	IVDFSVPFV	HLA-A*02:01	46.52
GRIN2D	EPWWFADFPY	HLA-B*35:01	201.92
GRIN2D	FEVLEEYDW	HLA-B*44:02	193.73
GRIN2D	FEYLSPVGY	HLA-B*44:02	377.55
GRIN2D	FIFEYLSPV	HLA-A*02:01	1.93					X	X	GRIN2D-1
GRIN2D	FLEPYSPAVWV	HLA-A*02:01	115.91	GRIN2C | GRIN2D	FLEPYSPAV	HLA-A*02:01	8.63
GRIN2D	FLGDDEIEML	HLA-A*02:01	51.22		FLGDDEIEM	HLA-A*02:01	51.47
GRIN2D	FLLAFSRGM	HLA-A*02:01	47.61
GRIN2D	FLSAQTSLPIV	HLA-A*02:01	83.07		FLSAQTSLPI	HLA-A*02:01	48.93
GRIN2D	FLSYIEVLT	HLA-A*02:01	120.74
GRIN2D	FLVNPSLVVI	HLA-A*02:01	48.11		FLVNPSLVV	HLA-A*02:01	18.44	X	X	GRIN2D-3
GRIN2D	FMIQEEYVDTV	HLA-A*02:01	31.58		MIQEEYVDTV | IQEEYVDTV	HLA-A*02:01	231.87 | 272.79
GRIN2D	FPGFPSPPA	HLA-B*07:02	154.16
GRIN2D	FPSPPAPPA	HLA-B*07:02 | HLA-B*35:01	123.56 | 66.74
GRIN2D	FPYPYAERL	HLA-B*07:02 | HLA-B*35:01	233.8 | 114.61										FPYPYAERL (Esophagus)
GRIN2D	FTIGKSIWLL	HLA-A*02:01	84.35		TIGKSIWLL | FTIGKSIWL	HLA-A*02:01	321.54 | 115.6
GRIN2D	FVMCLTVVAV	HLA-A*02:01	15.11		VMCLTVVAV | FVMCLTVVA	HLA-A*02:01	71.31 | 62.7	X	X	GRIN2D-2
GRIN2D	FYMLLVAMGL	HLA-A*24:02	315.85	GRIN2C | GRIN2D	YMLLVAMGL	HLA-A*02:01	13.57
GRIN2D	FYQRADMAI	HLA-A*24:02	190.02
GRIN2D	GARPLNVAL	HLA-B*07:02	177.63
GRIN2D	GMYSCCSAEA	HLA-A*02:01	152.82
GRIN2D	GPAKMLLLL	HLA-B*07:02	76.32
GRIN2D	GPAYAAEAA	HLA-B*07:02	259.82
GRIN2D	GPIEPQGLGL	HLA-B*07:02	222.9
GRIN2D	GPPLCRLAF	HLA-B*07:02	88.78
GRIN2D	GPRGPAKMLL	HLA-B*07:02	34.32		GPRGPAKML	HLA-B*07:02	34.88
GRIN2D	GVWNGMIGEV	HLA-A*02:01	123.7	GRIN2C | GRIN2D
GRIN2D	HAAHWGPPL	HLA-B*07:02 | HLA-B*35:01	240.58 | 63.43
GRIN2D	HARRCPHAA	HLA-B*07:02	429.94
GRIN2D	HPHRPRASH	HLA-B*07:02	88.4
GRIN2D	IWLLWALVF	HLA-A*24:02	65.79
GRIN2D	KLDIDNMAGV	HLA-A*02:01	39.47	GRIN2C | GRIN2D
GRIN2D	KLVTIGSGK	HLA-A*03:01	42.32	GRIN2B | GRIN2C | GRIN2D
GRIN2D	KMLLLLALA	HLA-A*02:01	38.95
GRIN2D	KPPPPPQPL	HLA-B*07:02	64.57
GRIN2D	KPPPSYFAI	HLA-B*07:02	163.88
GRIN2D	KSIWLLWAL	HLA-A*02:01	183.99
GRIN2D	LAHTIGFSY	HLA-B*35:01	17.34
GRIN2D	LALACASPF	HLA-B*35:01	10.59
GRIN2D	LLFCAREEA	HLA-A*02:01	247.53
GRIN2D	LLSGLRVHGV	HLA-A*02:01	62.02
GRIN2D	LLVAMGLSLL	HLA-A*02:01	147.03		LLVAMGLSL	HLA-A*02:01	125.83
GRIN2D	LLVFAWEHLV	HLA-A*02:01	86.76	GRIN2C | GRIN2D	LVFAWEHLV	HLA-A*02:01	24.72
GRIN2D	LPGGAPLPA	HLA-B*07:02	276.11
GRIN2D	LQLCDLLSGL	HLA-A*02:01	226.01		QLCDLLSGL	HLA-A*02:01	77.98
GRIN2D	LVAMGLSLLV	HLA-A*02:01	251.58		VAMGLSLLV	HLA-A*02:01	143.58
GRIN2D	MIGEVFYQR	HLA-A*11:01	185.69
GRIN2D	MLLLLALACA	HLA-A*02:01	112.24		LLLLALACA	HLA-A*02:01	115.36
GRIN2D	MLLVAMGLSL	HLA-A*02:01	59.92		LLVAMGLSL	HLA-A*02:01	125.83
GRIN2D	MMFVMCLTVV	HLA-A*02:01	18.43	GRIN2C | GRIN2D	MMFVMCLTV	HLA-A*02:01	11.25
GRIN2D	MVLVWAFFAV	HLA-A*02:01	24.97	GRIN2C | GRIN2D	VLVWAFFAV | MVLVWAFFA	HLA-A*02:01	10.51 | 49.85
GRIN2D	NMAGVFYMLL	HLA-A*02:01	140.96	GRIN2C | GRIN2D
GRIN2D	NPRGTTSKIM	HLA-B*07:02	38.57	GRIN2C | GRIN2D	NPRGTTSKI	HLA-B*07:02	36.83
GRIN2D	NPSLVVISL	HLA-B*07:02 | HLA-B*35:01	117.79 | 173.84
GRIN2D	PLPAGLFAV	HLA-A*02:01	114.79
GRIN2D	PPAPTSRSL	HLA-B*07:02	38.99
GRIN2D	PYSPAVWVM	HLA-A*24:02	240.6	GRIN2C | GRIN2D
GRIN2D	QQLQVIFEV	HLA-A*02:01	27.34
GRIN2D	RERASVDRW	HLA-B*44:02	108.75
GRIN2D	RLGPAVAAAV	HLA-A*02:01	79.94		RLGPAVAAA	HLA-A*02:01	198.72
GRIN2D	RPAPGPAPF	HLA-B*07:02 | HLA-B*35:01	8.88 | 18.48
GRIN2D	RPGGSTFTI	HLA-B*07:02	46.65
GRIN2D	RPIDLALLQF	HLA-B*07:02	113.34		RPIDLALL	HLA-B*07:02	248.69
GRIN2D	RPLNVALVF	HLA-B*07:02 | HLA-B*35:01	52.26 | 62.95
GRIN2D	RPQEQYPPL	HLA-B*07:02	25.01
GRIN2D	RPRASHRTPA	HLA-B*07:02	7.63		RPRASHRTP	HLA-B*07:02	85.1
GRIN2D	RVAAGVAVV	HLA-A*02:01	198.07
GRIN2D	SIWLLWALV	HLA-A*02:01	68.86
GRIN2D	SLHRYFMNI	HLA-A*02:01	60.12
GRIN2D	SLLVFAWEHL	HLA-A*02:01	98.25
GRIN2D	SPAVWVMMF	HLA-B*07:02 | HLA-B*35:01	164.62 | 73.27	GRIN2C | GRIN2D
GRIN2D	SPAYPAPRPA	HLA-B*07:02	137.79
GRIN2D	SPGLDVRPV	HLA-B*07:02	165.99
GRIN2D	SPPAPPAAAA	HLA-B*07:02	228		SPPAPPAAA	HLA-B*07:02	193.04
GRIN2D	SPSAFLEPY	HLA-B*35:01	17.99	GRIN2C | GRIN2D
GRIN2D	SPVGYNRSLA	HLA-B*07:02	324.08		SPVGYNRSL	HLA-B*07:02	14.03
GRIN2D	TEQQLQVIF	HLA-B*44:02	167.91
GRIN2D	TGYGIALHK	HLA-A*11:01 | HLA-A*03:01	149.87 | 150.24
GRIN2D	TPKEKGSTF	HLA-B*07:02	181.63
GRIN2D	TSFVAVTTR	HLA-A*11:01	234.52
GRIN2D	TVSGLSDRK	HLA-A*11:01	65.26
GRIN2D	VLSAQLRSV	HLA-A*02:01	90.46
GRIN2D	VLVWAFFAVI	HLA-A*02:01	160.01	GRIN2C | GRIN2D	VLVWAFFAV | LVWAFFAVI	HLA-A*02:01	10.51 | 117.55
GRIN2D	VMMFVMCLTV	HLA-A*02:01	18.39	GRIN2C | GRIN2D	VMMFVMCLT | MMFVMCLTV	HLA-A*02:01	88.83 | 11.25
GRIN2D	VPRERASV	HLA-B*07:02	56.97
GRIN2D	WVMMFVMCL	HLA-A*02:01	76.28	GRIN2C | GRIN2D
GRIN2D	WWAPPPPPW	HLA-A*24:02	275.24
GRIN2D	YLPPRSGPA	HLA-A*02:01	222.21
GRIN2D	YMVRYNQPRV	HLA-A*02:01	46.01
GRIN2D	YPDMHSYMVRY	HLA-B*35:01	163.22		YPDMHSYMV	HLA-B*07:02	336.19
GRIN2D	YPLWSRYGRF	HLA-B*35:01	196.02
GRIN2D	YSFNEDGFLV	HLA-A*02:01	120.63
GRIN2D	YYGPIEPQGL	HLA-A*24:02	328.59
MCM10	AEAEMQERYF	HLA-B*44:02	37.33		AEAEMQERY	HLA-B*44:02	59.56
MCM10	AEAKKLAAI	HLA-B*44:02	158.64
MCM10	ALLEENESAL	HLA-A*02:01	111.23		ALLEENESA	HLA-A*02:01	88.69	X	X	MCM10-2
MCM10	ALWKTEQGTV	HLA-A*02:01	221.08
MCM10	APATMTPKL	HLA-B*07:02	39.92
MCM10	APKKKIQTTL	HLA-B*07:02	63.61								X	HCC193 (LUAD)
MCM10	APSQPLQTI	HLA-B*07:02	73.94
MCM10	ATASGIMGSPK	HLA-A*11:01	42.98
MCM10	ATMTPKLGR	HLA-A*11:01	46.6
MCM10	CPCGNRSISL	HLA-B*07:02	182.83
MCM10	EPDAFDELF	HLA-B*35:01	145.05
MCM10	FLFGEVHKAL	HLA-A*02:01	37.39		FLFGEVHKA	HLA-A*02:01	11.82	X	X	MCM10-1	X	NCI-H1703 (LUSC) [FLFGEVHKA] MCF-7 (BRCA) [FLFGEVHKA] NCI-H2228 (LUAD) [FLFGEVHKA]	FLFGEVHKA (Cerebellum)
MCM10	FPRLEGAPA	HLA-B*07:02	32.65
MCM10	GPKIGGETL	HLA-B*07:02	150.25
MCM10	KLAAITKLR	HLA-A*03:01	163.22
MCM10	KMAREKLEEI	HLA-A*02:01	208.15
MCM10	KMRNIREVK	HLA-A*03:01	94.97
MCM10	KPAIKSISA	HLA-B*07:02	106.23
MCM10	KPSGITRGQI	HLA-B*07:02	91.65
MCM10	KSISASALLK	HLA-A*03:01	17.74		SISASALLK	HLA-A*11:01 | HLA-A*03:01	8.84 | 31.93
MCM10	KSKHTGILK	HLA-A*03:01	79.55
MCM10	KTCAYTHFK	HLA-A*11:01 | HLA-A*03:01	6.48 | 32.69
MCM10	KTNPNSIKK	HLA-A*11:01 | HLA-A*03:01	19.62 | 57.82
MCM10	LAYLESEEF	HLA-B*35:01	38.05
MCM10	LLKQQKQRM	HLA-B*08:01	289.8
MCM10	LPRGEEHAKF	HLA-B*07:02	128.29
MCM10	LPTCGARNL	HLA-B*07:02	117.58
MCM10	NLSLLTALL	HLA-A*02:01	169.86
MCM10	PPRPKLSAL	HLA-B*07:02	20.14
MCM10	RMLEMRRRK	HLA-A*03:01	48.45
MCM10	RPKLSALAE	HLA-B*07:02	341.75
MCM10	RPRVSSTEM	HLA-B*07:02	3.24								X	NCI-H2228 (LUAD)
MCM10	RVLPAPAPRR	HLA-A*03:01	251.93		RVLPAPAPR	HLA-A*11:01	170.94
MCM10	RVSSTEMNK	HLA-A*11:01 | HLA-A*03:01	34.25 | 48.6
MCM10	SIAAAVAPK	HLA-A*11:01 | HLA-A*03:01	18.08 | 96.18								X	NCI-H441 (LUAD)
MCM10	SPARLQKSPV	HLA-B*07:02	19.82
MCM10	SPEKSPRPPL	HLA-B*07:02	30.82
MCM10	SPKPAIKSI	HLA-B*07:02	89.45
MCM10	STFSGGRIPK	HLA-A*11:01 | HLA-A*03:01	7.98 | 33.93								X	NCI-H441 (LUAD)
MCM10	TASPARLQK	HLA-A*11:01	45.42
MCM10	TLFGDMEDL	HLA-A*02:01	125.28
MCM10	TPKLGRGVL	HLA-B*07:02	24.64
MCM10	TTLSNLVVK	HLA-A*11:01 | HLA-A*03:01	29.04 | 239.57
MCM10	VTFGVILKK	HLA-A*11:01 | HLA-A*03:01	8.16 | 27.87
MCM10	WVTFGVILK	HLA-A*11:01	105.29
MCM10	YAASIAAAV	HLA-A*02:01	124.95					X	X	MCM10-3
MCM10	YLESEEFQKI	HLA-A*02:01	179.05
MMP13	AELFLTKSFW	HLA-B*44:02	21.09		AELFLTKSF	HLA-B*44:02	67.28
MMP13	AERYLRSYY	HLA-B*44:02	224.56
MMP13	EYSIWSNRI	HLA-A*24:02	192.86
MMP13	FAERYLRSY	HLA-B*35:01	75.2
MMP13	FLSWTHCRAL	HLA-A*02:01	133.6		FLSWTHCRA	HLA-A*02:01	92.55
MMP13	FLTKSFWPEL	HLA-A*02:01	72.16
MMP13	FMLPDDDVQGI	HLA-A*02:01	60.94		MLPDDDVQGI	HLA-A*02:01	149.58	X	X	MMP13-3
MMP13	FPRTLKWSKM	HLA-B*07:02	36.29
MMP13	FWALNGYDI	HLA-A*24:02	358.76
MMP13	GPSGLLAHAF	HLA-B*07:02	169
MMP13	GVLAAFLFL	HLA-A*02:01	151.24
MMP13	HAFPPGPNY	HLA-B*35:01	34.72
MMP13	HIMDKDYPR	HLA-A*11:01	179.58
MMP13	HPGVLAAFL	HLA-B*07:02	184.02
MMP13	HPQQVDAELF	HLA-B*35:01	265.25		HPQQVDAEL	HLA-B*07:02 | HLA-B*35:01	52.15 | 62.95
MMP13	HPSHDLIFIF	HLA-B*35:01	105.45
MMP13	HPTNLAGIL	HLA-B*07:02 | HLA-B*35:01	60.66 | 224.59
MMP13	IMDKDYPRL	HLA-A*02:01	91.98
MMP13	IYFFNGPIQF	HLA-A*24:02	23.09		YFFNGPIQF	HLA-A*24:02	159.25
MMP13	KISELGLPK	HLA-A*11:01 | HLA-A*03:01	22.36 | 72.48
MMP13	KLDDNTLDV	HLA-A*02:01	29.78					X	X	MMP13-1
MMP13	LIFIFRGRK	HLA-A*11:01 | HLA-A*03:01	81.28 | 82.31
MMP13	LMFPIYTYT	HLA-A*02:01	46.19
MMP13	LPNRIDAAY	HLA-B*35:01	2.79
MMP13	MQSFFGLEV	HLA-A*02:01	141.31
MMP13	NVFPRTLKWSK	HLA-A*11:01	104.85
MMP13	RLHDGIADI	HLA-A*02:01	108.85										FTRLHDGIADIMISFGIK (Spleen)
MMP13	RLIEEDFPGI	HLA-A*02:01	36.68					X	X	MMP13-2
MMP13	RVMPANSIL	HLA-B*07:02	92.62
MMP13	SIWSNRIVR	HLA-A*11:01	206.4
MMP13	SLSLDAITSL	HLA-A*02:01	94.77
MMP13	TLLFSGNQV	HLA-A*02:01	257.68
MMP13	TPDMTHSEV	HLA-B*07:02	231.79
MMP13	VLAAFLFLS	HLA-A*02:01	107.78
MMP13	VWSDVTPLNF	HLA-A*24:02	43.61
MMP13	VYEKNGYIYF	HLA-A*24:02	44.3
MMP13	YIYFFNGPI	HLA-A*02:01	71.3
MMP13	YLRSYYHPT	HLA-A*02:01	177.85
MMP13	YPFDGPSGLL	HLA-B*07:02 | HLA-B*35:01	207.57 | 277.04		YPFDGPSGL	HLA-B*07:02 | HLA-B*35:01	132.9 | 34.02
MMP13	YPKKISELGL	HLA-B*07:02	129.23
MMP13	YPRLIEEDF	HLA-B*07:02 | HLA-B*35:01	215.25 | 92.25
MMP13	YYHPTNLAGI	HLA-A*24:02	226.47
NEIL3	AENGPGIKII	HLA-B*44:02	106.66		AENGPGIKI	HLA-B*44:02	80.72
NEIL3	ALFDSGLHPAV	HLA-A*02:01	39.77		ALFDSGLHPA	HLA-A*02:01	35.55	X	X	NEIL3-2	X	NCI-H2228 (LUAD)
NEIL3	CSPEFSFLR	HLA-A*11:01	362.26
NEIL3	CVVCTLINK	HLA-A*11:01 | HLA-A*03:01	62.38 | 305.53
NEIL3	ELFMYFGPK	HLA-A*11:01 | HLA-A*03:01	181.76 | 220.63
NEIL3	EWADLSFPF	HLA-A*24:02	117.35
NEIL3	FIMINPLEYK	HLA-A*11:01	15.98		IMINPLEYK	HLA-A*11:01 | HLA-A*03:01	37.94 | 74.84
NEIL3	FMYFGPKAL	HLA-B*08:01 | HLA-A*02:01	280.01 | 33.33					X	X	NEIL3-3
NEIL3	FQNSPPASV	HLA-A*02:01	106.14
NEIL3	FQWAENGPGI	HLA-A*02:01	173.12
NEIL3	GENKGRQFY	HLA-B*44:02	92.1
NEIL3	GLALSKHYKV	HLA-A*02:01	285.2		GLALSKHYK	HLA-A*03:01	56.4
NEIL3	HPAVKVCQL	HLA-B*07:02	84.8
NEIL3	HVMDSVARK	HLA-A*11:01 | HLA-A*03:01	18.14 | 59.7
NEIL3	KLFSPAHKK	HLA-A*11:01 | HLA-A*03:01	35.49 | 9.44
NEIL3	KMIRDFSIL	HLA-A*02:01	135.4
NEIL3	KTAQYSSPELK	HLA-A*11:01	135.3
NEIL3	LPREAQCGFF	HLA-B*07:02	136.3		LPREAQCGF	HLA-B*07:02 | HLA-B*35:01	98.81 | 63.98
NEIL3	LSFPFCNHGK	HLA-A*11:01	58.78
NEIL3	LVLTDFSNK	HLA-A*03:01	151.29
NEIL3	MTYFCPHCQK	HLA-A*11:01 | HLA-A*03:01	16.15 | 13.52
NEIL3	MYFGPKALRI	HLA-A*24:02	129.39
NEIL3	NPGYSNSEL	HLA-B*07:02	96.73
NEIL3	NVLSLFNGYV	HLA-A*02:01	238.93		VLSLFNGYV	HLA-A*02:01	51.17
NEIL3	RCRKAGLAL	HLA-B*07:02	102.07
NEIL3	REAQCGFFEW	HLA-B*44:02	37.84
NEIL3	RLAASTVVV	HLA-A*02:01	31.42
NEIL3	RQFYACPLPR	HLA-A*03:01	163.59
NEIL3	RTLNPDSPR	HLA-A*11:01	215.97
NEIL3	RVDHVMDSV	HLA-A*02:01	359.23
NEIL3	SILFYRCRK	HLA-A*11:01 | HLA-A*03:01	33.81 | 117.85
NEIL3	SLFNGYVYSGV	HLA-A*02:01	80.84		SLFNGYVYS	HLA-A*02:01	258.45
NEIL3	SPRCSKHNRL	HLA-B*07:02	61.75
NEIL3	SPTISSESKL	HLA-B*07:02	235.39
NEIL3	STVFSHLMK	HLA-A*11:01 | HLA-A*03:01	13.26 | 110.9
NEIL3	TVFSHLMKY	HLA-A*11:01 | HLA-A*03:01	48.44 | 80.48
NEIL3	VLMDQNVLPGV	HLA-A*02:01	20.77		LMDQNVLPGV	HLA-A*02:01	25.15	X	X	NEIL3-1
NEIL3	VLPGQAVTGV	HLA-A*02:01	256.35
NEIL3	YVYSGVETL	HLA-A*02:01	51.04

## Sheet: Table S8
	NCI-H441	NCI-H2228	HCC193	NCI-H1703	MCF-7
HLA-A	A*02:01,03:01	A*02:01,03:01	A*01:01,24:02	A*01:01,02:01	A*02:01
HLA-B	B*38:01,44:03	B*07:02,38:01	B*08:01,40:01	B*07:02,08:01	B*18,44
HLA-C	C*16:02,16:02	C*07:02,12:03	C*03:04,07:01	C*07:06,07:06	C*05
